# Supplementary material for: An updated checklist of the European Butterflies (Lepidoptera, Papilionoidea)
Source: Zookeys. 2018 Dec 31;(811):9–45. doi: 10.3897/zookeys.811.28712 (PMC6323101; doi:10.3897/zookeys.811.28712)
Supplement: Supplementary material 1 [file zookeys-811-009-s002.xls]

## Sheet: SourceDatabase
DatabaseFullName	DatabaseShortName	DatabaseVersion	ReleaseDate	AuthorsEditors	TaxonomicCoverage	GroupNameInEnglish	Abstract	Organisation	HomeURL	Coverage	Completeness	Confidence	LogoFileName	ContactPerson
Distributional checklist of European butterflies	EuroButt	version 1.3	2018-12-13	M. Wiemers & R. Verovnik	Animalia - Arthropoda - Insecta - Lepidoptera - Papilionoidea	Butterflies	This distributional checklist of the butterflies of Europe provides occurence data for all European countries.			Europe	100			Martin Wiemers

## Sheet: AcceptedSpecies
AcceptedTaxonID	Kingdom	Phylum	Class	Order	Superfamily	Family	Subfamily	Genus	SubGenusName	SpeciesEpithet	AuthorString	GSDNameStatus	Sp2000NameStatus	IsExtinct	HasPreHolocene	HasModern	LifeZone	AdditionalData	LTSSpecialist	LTSDate	SpeciesURL	GSDTaxonGUID	GSDNameGUID
1	Animalia	Arthropoda	Insecta	Lepidoptera	Papilionoidea	Papilionidae	Papilioninae	Iphiclides		podalirius	(Linnaeus, 1758)	Accepted name	Accepted name	0	0	1	Terrestrial
2	Animalia	Arthropoda	Insecta	Lepidoptera	Papilionoidea	Papilionidae	Papilioninae	Iphiclides		feisthamelii	(Duponchel, 1832)	Accepted name	Accepted name	0	0	1	Terrestrial
3	Animalia	Arthropoda	Insecta	Lepidoptera	Papilionoidea	Papilionidae	Papilioninae	Papilio		alexanor	Esper, 1800	Accepted name	Accepted name	0	0	1	Terrestrial
4	Animalia	Arthropoda	Insecta	Lepidoptera	Papilionoidea	Papilionidae	Papilioninae	Papilio		machaon	Linnaeus, 1758	Accepted name	Accepted name	0	0	1	Terrestrial
5	Animalia	Arthropoda	Insecta	Lepidoptera	Papilionoidea	Papilionidae	Papilioninae	Papilio		hospiton	Gené, 1839	Accepted name	Accepted name	0	0	1	Terrestrial
6	Animalia	Arthropoda	Insecta	Lepidoptera	Papilionoidea	Papilionidae	Parnassiinae	Parnassius		mnemosyne	(Linnaeus, 1758)	Accepted name	Accepted name	0	0	1	Terrestrial
7	Animalia	Arthropoda	Insecta	Lepidoptera	Papilionoidea	Papilionidae	Parnassiinae	Parnassius		phoebus	(Fabricius, 1793)	Accepted name	Accepted name	0	0	1	Terrestrial
8	Animalia	Arthropoda	Insecta	Lepidoptera	Papilionoidea	Papilionidae	Parnassiinae	Parnassius		apollo	(Linnaeus, 1758)	Accepted name	Accepted name	0	0	1	Terrestrial
9	Animalia	Arthropoda	Insecta	Lepidoptera	Papilionoidea	Papilionidae	Parnassiinae	Archon		apollinus	(Herbst, 1798)	Accepted name	Accepted name	0	0	1	Terrestrial
10	Animalia	Arthropoda	Insecta	Lepidoptera	Papilionoidea	Papilionidae	Parnassiinae	Zerynthia		cerisy	(Godart, 1824)	Accepted name	Accepted name	0	0	1	Terrestrial
11	Animalia	Arthropoda	Insecta	Lepidoptera	Papilionoidea	Papilionidae	Parnassiinae	Zerynthia		cretica	(Rebel, 1904)	Accepted name	Accepted name	0	0	1	Terrestrial
12	Animalia	Arthropoda	Insecta	Lepidoptera	Papilionoidea	Papilionidae	Parnassiinae	Zerynthia		caucasica	(Lederer, 1864)	Accepted name	Accepted name	0	0	1	Terrestrial
13	Animalia	Arthropoda	Insecta	Lepidoptera	Papilionoidea	Papilionidae	Parnassiinae	Zerynthia		rumina	(Linnaeus, 1758)	Accepted name	Accepted name	0	0	1	Terrestrial
14	Animalia	Arthropoda	Insecta	Lepidoptera	Papilionoidea	Papilionidae	Parnassiinae	Zerynthia		polyxena	([Denis & Schiffermüller], 1775)	Accepted name	Accepted name	0	0	1	Terrestrial
15	Animalia	Arthropoda	Insecta	Lepidoptera	Papilionoidea	Papilionidae	Parnassiinae	Zerynthia		cassandra	(Geyer, [1828])	Accepted name	Accepted name	0	0	1	Terrestrial
16	Animalia	Arthropoda	Insecta	Lepidoptera	Papilionoidea	Hesperiidae	Heteropterinae	Heteropterus		morpheus	(Pallas, 1771)	Accepted name	Accepted name	0	0	1	Terrestrial
17	Animalia	Arthropoda	Insecta	Lepidoptera	Papilionoidea	Hesperiidae	Heteropterinae	Carterocephalus		silvicola	(Meigen, 1829)	Accepted name	Accepted name	0	0	1	Terrestrial
18	Animalia	Arthropoda	Insecta	Lepidoptera	Papilionoidea	Hesperiidae	Heteropterinae	Carterocephalus		palaemon	(Pallas, 1771)	Accepted name	Accepted name	0	0	1	Terrestrial
19	Animalia	Arthropoda	Insecta	Lepidoptera	Papilionoidea	Hesperiidae	Hesperiinae	Pelopidas		thrax	(Hübner, 1821)	Accepted name	Accepted name	0	0	1	Terrestrial
20	Animalia	Arthropoda	Insecta	Lepidoptera	Papilionoidea	Hesperiidae	Hesperiinae	Borbo		borbonica	(Boisduval, 1833)	Accepted name	Accepted name	0	0	1	Terrestrial
21	Animalia	Arthropoda	Insecta	Lepidoptera	Papilionoidea	Hesperiidae	Hesperiinae	Gegenes		pumilio	(Hoffmansegg, 1804)	Accepted name	Accepted name	0	0	1	Terrestrial
22	Animalia	Arthropoda	Insecta	Lepidoptera	Papilionoidea	Hesperiidae	Hesperiinae	Gegenes		nostrodamus	(Fabricius, 1793)	Accepted name	Accepted name	0	0	1	Terrestrial
23	Animalia	Arthropoda	Insecta	Lepidoptera	Papilionoidea	Hesperiidae	Hesperiinae	Ochlodes		sylvanus	(Esper, 1777)	Accepted name	Accepted name	0	0	1	Terrestrial
24	Animalia	Arthropoda	Insecta	Lepidoptera	Papilionoidea	Hesperiidae	Hesperiinae	Hesperia		comma	(Linnaeus, 1758)	Accepted name	Accepted name	0	0	1	Terrestrial
25	Animalia	Arthropoda	Insecta	Lepidoptera	Papilionoidea	Hesperiidae	Hesperiinae	Thymelicus		christi	Rebel, 1894	Accepted name	Accepted name	0	0	1	Terrestrial
26	Animalia	Arthropoda	Insecta	Lepidoptera	Papilionoidea	Hesperiidae	Hesperiinae	Thymelicus		acteon	(Rottemburg, 1775)	Accepted name	Accepted name	0	0	1	Terrestrial
27	Animalia	Arthropoda	Insecta	Lepidoptera	Papilionoidea	Hesperiidae	Hesperiinae	Thymelicus		hyrax	(Lederer, 1861)	Accepted name	Accepted name	0	0	1	Terrestrial
28	Animalia	Arthropoda	Insecta	Lepidoptera	Papilionoidea	Hesperiidae	Hesperiinae	Thymelicus		sylvestris	(Poda, 1761)	Accepted name	Accepted name	0	0	1	Terrestrial
29	Animalia	Arthropoda	Insecta	Lepidoptera	Papilionoidea	Hesperiidae	Hesperiinae	Thymelicus		lineola	(Ochsenheimer, 1808)	Accepted name	Accepted name	0	0	1	Terrestrial
30	Animalia	Arthropoda	Insecta	Lepidoptera	Papilionoidea	Hesperiidae	Pyrginae	Spialia		phlomidis	(Herrich-Schäffer, 1845)	Accepted name	Accepted name	0	0	1	Terrestrial
31	Animalia	Arthropoda	Insecta	Lepidoptera	Papilionoidea	Hesperiidae	Pyrginae	Spialia		sertorius	(Hoffmansegg, 1804)	Accepted name	Accepted name	0	0	1	Terrestrial
32	Animalia	Arthropoda	Insecta	Lepidoptera	Papilionoidea	Hesperiidae	Pyrginae	Spialia		therapne	(Rambur, 1832)	Accepted name	Accepted name	0	0	1	Terrestrial
33	Animalia	Arthropoda	Insecta	Lepidoptera	Papilionoidea	Hesperiidae	Pyrginae	Spialia		rosae	Hernández-Roldán, Dapporto, Dincă, Vicente & Vila, 2016	Accepted name	Accepted name	0	0	1	Terrestrial
34	Animalia	Arthropoda	Insecta	Lepidoptera	Papilionoidea	Hesperiidae	Pyrginae	Spialia		orbifer	(Hübner, 1823)	Accepted name	Accepted name	0	0	1	Terrestrial
35	Animalia	Arthropoda	Insecta	Lepidoptera	Papilionoidea	Hesperiidae	Pyrginae	Carcharodus		tripolinus	(Verity, 1925)	Accepted name	Accepted name	0	0	1	Terrestrial
36	Animalia	Arthropoda	Insecta	Lepidoptera	Papilionoidea	Hesperiidae	Pyrginae	Carcharodus		alceae	(Esper, 1780)	Accepted name	Accepted name	0	0	1	Terrestrial
37	Animalia	Arthropoda	Insecta	Lepidoptera	Papilionoidea	Hesperiidae	Pyrginae	Muschampia		cribrellum	(Eversmann, 1841)	Accepted name	Accepted name	0	0	1	Terrestrial
38	Animalia	Arthropoda	Insecta	Lepidoptera	Papilionoidea	Hesperiidae	Pyrginae	Muschampia		tessellum	(Hübner, 1803)	Accepted name	Accepted name	0	0	1	Terrestrial
39	Animalia	Arthropoda	Insecta	Lepidoptera	Papilionoidea	Hesperiidae	Pyrginae	Muschampia		proto	(Ochsenheimer, 1808)	Accepted name	Accepted name	0	0	1	Terrestrial
40	Animalia	Arthropoda	Insecta	Lepidoptera	Papilionoidea	Hesperiidae	Pyrginae	Carcharodus		lavatherae	(Esper, 1783)	Accepted name	Accepted name	0	0	1	Terrestrial
41	Animalia	Arthropoda	Insecta	Lepidoptera	Papilionoidea	Hesperiidae	Pyrginae	Carcharodus		orientalis	Reverdin, 1913	Accepted name	Accepted name	0	0	1	Terrestrial
42	Animalia	Arthropoda	Insecta	Lepidoptera	Papilionoidea	Hesperiidae	Pyrginae	Carcharodus		floccifera	(Zeller, 1847)	Accepted name	Accepted name	0	0	1	Terrestrial
43	Animalia	Arthropoda	Insecta	Lepidoptera	Papilionoidea	Hesperiidae	Pyrginae	Carcharodus		stauderi	Reverdin, 1913	Accepted name	Accepted name	0	0	1	Terrestrial
44	Animalia	Arthropoda	Insecta	Lepidoptera	Papilionoidea	Hesperiidae	Pyrginae	Carcharodus		baeticus	(Rambur, 1839)	Accepted name	Accepted name	0	0	1	Terrestrial
45	Animalia	Arthropoda	Insecta	Lepidoptera	Papilionoidea	Hesperiidae	Pyrginae	Erynnis		tages	(Linnaeus, 1758)	Accepted name	Accepted name	0	0	1	Terrestrial
46	Animalia	Arthropoda	Insecta	Lepidoptera	Papilionoidea	Hesperiidae	Pyrginae	Erynnis		marloyi	(Boisduval, 1834)	Accepted name	Accepted name	0	0	1	Terrestrial
47	Animalia	Arthropoda	Insecta	Lepidoptera	Papilionoidea	Hesperiidae	Pyrginae	Pyrgus		malvoides	(Elwes & Edwards, 1897)	Accepted name	Accepted name	0	0	1	Terrestrial
48	Animalia	Arthropoda	Insecta	Lepidoptera	Papilionoidea	Hesperiidae	Pyrginae	Pyrgus		malvae	(Linnaeus, 1758)	Accepted name	Accepted name	0	0	1	Terrestrial
49	Animalia	Arthropoda	Insecta	Lepidoptera	Papilionoidea	Hesperiidae	Pyrginae	Pyrgus		carthami	(Hübner, 1813)	Accepted name	Accepted name	0	0	1	Terrestrial
50	Animalia	Arthropoda	Insecta	Lepidoptera	Papilionoidea	Hesperiidae	Pyrginae	Pyrgus		sidae	(Esper, 1784)	Accepted name	Accepted name	0	0	1	Terrestrial
51	Animalia	Arthropoda	Insecta	Lepidoptera	Papilionoidea	Hesperiidae	Pyrginae	Pyrgus		centaureae	(Rambur, 1839)	Accepted name	Accepted name	0	0	1	Terrestrial
52	Animalia	Arthropoda	Insecta	Lepidoptera	Papilionoidea	Hesperiidae	Pyrginae	Pyrgus		cacaliae	(Rambur, 1839)	Accepted name	Accepted name	0	0	1	Terrestrial
53	Animalia	Arthropoda	Insecta	Lepidoptera	Papilionoidea	Hesperiidae	Pyrginae	Pyrgus		andromedae	(Wallengren, 1853)	Accepted name	Accepted name	0	0	1	Terrestrial
54	Animalia	Arthropoda	Insecta	Lepidoptera	Papilionoidea	Hesperiidae	Pyrginae	Pyrgus		serratulae	(Rambur, 1839)	Accepted name	Accepted name	0	0	1	Terrestrial
55	Animalia	Arthropoda	Insecta	Lepidoptera	Papilionoidea	Hesperiidae	Pyrginae	Pyrgus		armoricanus	(Oberthür, 1910)	Accepted name	Accepted name	0	0	1	Terrestrial
56	Animalia	Arthropoda	Insecta	Lepidoptera	Papilionoidea	Hesperiidae	Pyrginae	Pyrgus		alveus	(Hübner, 1803)	Accepted name	Accepted name	0	0	1	Terrestrial
57	Animalia	Arthropoda	Insecta	Lepidoptera	Papilionoidea	Hesperiidae	Pyrginae	Pyrgus		warrenensis	(Verity, 1928)	Accepted name	Accepted name	0	0	1	Terrestrial
58	Animalia	Arthropoda	Insecta	Lepidoptera	Papilionoidea	Hesperiidae	Pyrginae	Pyrgus		foulquieri	(Oberthür, 1910)	Accepted name	Accepted name	0	0	1	Terrestrial
59	Animalia	Arthropoda	Insecta	Lepidoptera	Papilionoidea	Hesperiidae	Pyrginae	Pyrgus		onopordi	(Rambur, 1839)	Accepted name	Accepted name	0	0	1	Terrestrial
60	Animalia	Arthropoda	Insecta	Lepidoptera	Papilionoidea	Hesperiidae	Pyrginae	Pyrgus		carlinae	(Rambur, 1839)	Accepted name	Accepted name	0	0	1	Terrestrial
61	Animalia	Arthropoda	Insecta	Lepidoptera	Papilionoidea	Hesperiidae	Pyrginae	Pyrgus		cirsii	(Rambur, 1839)	Accepted name	Accepted name	0	0	1	Terrestrial
62	Animalia	Arthropoda	Insecta	Lepidoptera	Papilionoidea	Hesperiidae	Pyrginae	Pyrgus		cinarae	(Rambur, 1839)	Accepted name	Accepted name	0	0	1	Terrestrial
63	Animalia	Arthropoda	Insecta	Lepidoptera	Papilionoidea	Pieridae	Dismorphiinae	Leptidea		duponcheli	(Staudinger, 1871)	Accepted name	Accepted name	0	0	1	Terrestrial
64	Animalia	Arthropoda	Insecta	Lepidoptera	Papilionoidea	Pieridae	Dismorphiinae	Leptidea		morsei	(Fenton, 1882)	Accepted name	Accepted name	0	0	1	Terrestrial
65	Animalia	Arthropoda	Insecta	Lepidoptera	Papilionoidea	Pieridae	Dismorphiinae	Leptidea		juvernica	Williams, 1946	Accepted name	Accepted name	0	0	1	Terrestrial
66	Animalia	Arthropoda	Insecta	Lepidoptera	Papilionoidea	Pieridae	Dismorphiinae	Leptidea		sinapis	(Linnaeus, 1758)	Accepted name	Accepted name	0	0	1	Terrestrial
67	Animalia	Arthropoda	Insecta	Lepidoptera	Papilionoidea	Pieridae	Dismorphiinae	Leptidea		reali	Reissinger, 1990	Accepted name	Accepted name	0	0	1	Terrestrial
68	Animalia	Arthropoda	Insecta	Lepidoptera	Papilionoidea	Pieridae	Coliadinae	Gonepteryx		rhamni	(Linnaeus, 1758)	Accepted name	Accepted name	0	0	1	Terrestrial
69	Animalia	Arthropoda	Insecta	Lepidoptera	Papilionoidea	Pieridae	Coliadinae	Gonepteryx		cleobule	(Hübner, 1831)	Accepted name	Accepted name	0	0	1	Terrestrial
70	Animalia	Arthropoda	Insecta	Lepidoptera	Papilionoidea	Pieridae	Coliadinae	Gonepteryx		cleopatra	(Linnaeus, 1767)	Accepted name	Accepted name	0	0	1	Terrestrial
71	Animalia	Arthropoda	Insecta	Lepidoptera	Papilionoidea	Pieridae	Coliadinae	Gonepteryx		maderensis	Felder, 1862	Accepted name	Accepted name	0	0	1	Terrestrial
72	Animalia	Arthropoda	Insecta	Lepidoptera	Papilionoidea	Pieridae	Coliadinae	Gonepteryx		farinosa	(Zeller, 1847)	Accepted name	Accepted name	0	0	1	Terrestrial
73	Animalia	Arthropoda	Insecta	Lepidoptera	Papilionoidea	Pieridae	Coliadinae	Catopsilia		florella	(Fabricius, 1775)	Accepted name	Accepted name	0	0	1	Terrestrial
74	Animalia	Arthropoda	Insecta	Lepidoptera	Papilionoidea	Pieridae	Coliadinae	Colias		hyale	(Linnaeus, 1758)	Accepted name	Accepted name	0	0	1	Terrestrial
75	Animalia	Arthropoda	Insecta	Lepidoptera	Papilionoidea	Pieridae	Coliadinae	Colias		alfacariensis	Ribbe, 1905	Accepted name	Accepted name	0	0	1	Terrestrial
76	Animalia	Arthropoda	Insecta	Lepidoptera	Papilionoidea	Pieridae	Coliadinae	Colias		phicomone	(Esper, 1780)	Accepted name	Accepted name	0	0	1	Terrestrial
77	Animalia	Arthropoda	Insecta	Lepidoptera	Papilionoidea	Pieridae	Coliadinae	Colias		aurorina	Herrich-Schäffer, 1850	Accepted name	Accepted name	0	0	1	Terrestrial
78	Animalia	Arthropoda	Insecta	Lepidoptera	Papilionoidea	Pieridae	Coliadinae	Colias		chrysotheme	(Esper, 1781)	Accepted name	Accepted name	0	0	1	Terrestrial
79	Animalia	Arthropoda	Insecta	Lepidoptera	Papilionoidea	Pieridae	Coliadinae	Colias		erate	(Esper, 1805)	Accepted name	Accepted name	0	0	1	Terrestrial
80	Animalia	Arthropoda	Insecta	Lepidoptera	Papilionoidea	Pieridae	Coliadinae	Colias		crocea	(Geoffroy, 1785)	Accepted name	Accepted name	0	0	1	Terrestrial
81	Animalia	Arthropoda	Insecta	Lepidoptera	Papilionoidea	Pieridae	Coliadinae	Colias		myrmidone	(Esper, 1781)	Accepted name	Accepted name	0	0	1	Terrestrial
82	Animalia	Arthropoda	Insecta	Lepidoptera	Papilionoidea	Pieridae	Coliadinae	Colias		caucasica	Staudinger, 1871	Accepted name	Accepted name	0	0	1	Terrestrial
83	Animalia	Arthropoda	Insecta	Lepidoptera	Papilionoidea	Pieridae	Coliadinae	Colias		palaeno	(Linnaeus, 1760)	Accepted name	Accepted name	0	0	1	Terrestrial
84	Animalia	Arthropoda	Insecta	Lepidoptera	Papilionoidea	Pieridae	Coliadinae	Colias		tyche	(Böber, 1812)	Accepted name	Accepted name	0	0	1	Terrestrial
85	Animalia	Arthropoda	Insecta	Lepidoptera	Papilionoidea	Pieridae	Coliadinae	Colias		hecla	Lefèbvre, 1836	Accepted name	Accepted name	0	0	1	Terrestrial
86	Animalia	Arthropoda	Insecta	Lepidoptera	Papilionoidea	Pieridae	Pierinae	Colotis		evagore	(Klug, 1829)	Accepted name	Accepted name	0	0	1	Terrestrial
87	Animalia	Arthropoda	Insecta	Lepidoptera	Papilionoidea	Pieridae	Pierinae	Aporia		crataegi	(Linnaeus, 1758)	Accepted name	Accepted name	0	0	1	Terrestrial
88	Animalia	Arthropoda	Insecta	Lepidoptera	Papilionoidea	Pieridae	Pierinae	Pontia		chloridice	(Hübner, 1813)	Accepted name	Accepted name	0	0	1	Terrestrial
89	Animalia	Arthropoda	Insecta	Lepidoptera	Papilionoidea	Pieridae	Pierinae	Pontia		callidice	(Hübner, 1800)	Accepted name	Accepted name	0	0	1	Terrestrial
90	Animalia	Arthropoda	Insecta	Lepidoptera	Papilionoidea	Pieridae	Pierinae	Pontia		edusa	(Fabricius, 1777)	Accepted name	Accepted name	0	0	1	Terrestrial
91	Animalia	Arthropoda	Insecta	Lepidoptera	Papilionoidea	Pieridae	Pierinae	Pontia		daplidice	(Linnaeus, 1758)	Accepted name	Accepted name	0	0	1	Terrestrial
92	Animalia	Arthropoda	Insecta	Lepidoptera	Papilionoidea	Pieridae	Pierinae	Pieris		krueperi	Staudinger, 1860	Accepted name	Accepted name	0	0	1	Terrestrial
93	Animalia	Arthropoda	Insecta	Lepidoptera	Papilionoidea	Pieridae	Pierinae	Pieris		brassicae	(Linnaeus, 1758)	Accepted name	Accepted name	0	0	1	Terrestrial
94	Animalia	Arthropoda	Insecta	Lepidoptera	Papilionoidea	Pieridae	Pierinae	Pieris		wollastoni	(Butler, 1886)	Accepted name	Accepted name	1	0	1	Terrestrial
95	Animalia	Arthropoda	Insecta	Lepidoptera	Papilionoidea	Pieridae	Pierinae	Pieris		cheiranthi	(Hübner, 1808)	Accepted name	Accepted name	0	0	1	Terrestrial
96	Animalia	Arthropoda	Insecta	Lepidoptera	Papilionoidea	Pieridae	Pierinae	Pieris		rapae	(Linnaeus, 1758)	Accepted name	Accepted name	0	0	1	Terrestrial
97	Animalia	Arthropoda	Insecta	Lepidoptera	Papilionoidea	Pieridae	Pierinae	Pieris		mannii	(Mayer, 1851)	Accepted name	Accepted name	0	0	1	Terrestrial
98	Animalia	Arthropoda	Insecta	Lepidoptera	Papilionoidea	Pieridae	Pierinae	Pieris		ergane	(Geyer, 1828)	Accepted name	Accepted name	0	0	1	Terrestrial
99	Animalia	Arthropoda	Insecta	Lepidoptera	Papilionoidea	Pieridae	Pierinae	Pieris		bryoniae	(Hübner, 1806)	Accepted name	Accepted name	0	0	1	Terrestrial
100	Animalia	Arthropoda	Insecta	Lepidoptera	Papilionoidea	Pieridae	Pierinae	Pieris		napi	(Linnaeus, 1758)	Accepted name	Accepted name	0	0	1	Terrestrial
101	Animalia	Arthropoda	Insecta	Lepidoptera	Papilionoidea	Pieridae	Pierinae	Pieris		balcana	Lorković, 1969	Accepted name	Accepted name	0	0	1	Terrestrial
102	Animalia	Arthropoda	Insecta	Lepidoptera	Papilionoidea	Pieridae	Pierinae	Euchloe		tagis	(Hübner, 1804)	Accepted name	Accepted name	0	0	1	Terrestrial
103	Animalia	Arthropoda	Insecta	Lepidoptera	Papilionoidea	Pieridae	Pierinae	Euchloe		eversi	Stamm, 1963	Accepted name	Accepted name	0	0	1	Terrestrial
104	Animalia	Arthropoda	Insecta	Lepidoptera	Papilionoidea	Pieridae	Pierinae	Euchloe		grancanariensis	Acosta, 2008	Accepted name	Accepted name	0	0	1	Terrestrial
105	Animalia	Arthropoda	Insecta	Lepidoptera	Papilionoidea	Pieridae	Pierinae	Euchloe		hesperidum	Rothschild, 1913	Accepted name	Accepted name	0	0	1	Terrestrial
106	Animalia	Arthropoda	Insecta	Lepidoptera	Papilionoidea	Pieridae	Pierinae	Euchloe		belemia	(Esper, 1800)	Accepted name	Accepted name	0	0	1	Terrestrial
107	Animalia	Arthropoda	Insecta	Lepidoptera	Papilionoidea	Pieridae	Pierinae	Euchloe		insularis	(Staudinger, 1861)	Accepted name	Accepted name	0	0	1	Terrestrial
108	Animalia	Arthropoda	Insecta	Lepidoptera	Papilionoidea	Pieridae	Pierinae	Euchloe		crameri	Butler, 1869	Accepted name	Accepted name	0	0	1	Terrestrial
109	Animalia	Arthropoda	Insecta	Lepidoptera	Papilionoidea	Pieridae	Pierinae	Euchloe		simplonia	(Freyer, 1829)	Accepted name	Accepted name	0	0	1	Terrestrial
110	Animalia	Arthropoda	Insecta	Lepidoptera	Papilionoidea	Pieridae	Pierinae	Euchloe		ausonia	(Hübner, 1804)	Accepted name	Accepted name	0	0	1	Terrestrial
111	Animalia	Arthropoda	Insecta	Lepidoptera	Papilionoidea	Pieridae	Pierinae	Euchloe		charlonia	(Donzel, 1842)	Accepted name	Accepted name	0	0	1	Terrestrial
112	Animalia	Arthropoda	Insecta	Lepidoptera	Papilionoidea	Pieridae	Pierinae	Euchloe		penia	(Freyer, 1851)	Accepted name	Accepted name	0	0	1	Terrestrial
113	Animalia	Arthropoda	Insecta	Lepidoptera	Papilionoidea	Pieridae	Pierinae	Euchloe		bazae	Fabiano, 1993	Accepted name	Accepted name	0	0	1	Terrestrial
114	Animalia	Arthropoda	Insecta	Lepidoptera	Papilionoidea	Pieridae	Pierinae	Zegris		pyrothoe	(Eversmann, 1832)	Accepted name	Accepted name	0	0	1	Terrestrial
115	Animalia	Arthropoda	Insecta	Lepidoptera	Papilionoidea	Pieridae	Pierinae	Zegris		eupheme	(Esper, 1804)	Accepted name	Accepted name	0	0	1	Terrestrial
116	Animalia	Arthropoda	Insecta	Lepidoptera	Papilionoidea	Pieridae	Pierinae	Anthocharis		euphenoides	Staudinger, 1869	Accepted name	Accepted name	0	0	1	Terrestrial
117	Animalia	Arthropoda	Insecta	Lepidoptera	Papilionoidea	Pieridae	Pierinae	Anthocharis		cardamines	(Linnaeus, 1758)	Accepted name	Accepted name	0	0	1	Terrestrial
118	Animalia	Arthropoda	Insecta	Lepidoptera	Papilionoidea	Pieridae	Pierinae	Anthocharis		gruneri	Herrich-Schäffer, 1851	Accepted name	Accepted name	0	0	1	Terrestrial
119	Animalia	Arthropoda	Insecta	Lepidoptera	Papilionoidea	Pieridae	Pierinae	Anthocharis		damone	Boisduval, 1836	Accepted name	Accepted name	0	0	1	Terrestrial
120	Animalia	Arthropoda	Insecta	Lepidoptera	Papilionoidea	Riodinidae	Nemeobiinae	Hamearis		lucina	(Linnaeus, 1758)	Accepted name	Accepted name	0	0	1	Terrestrial
121	Animalia	Arthropoda	Insecta	Lepidoptera	Papilionoidea	Lycaenidae	Lycaeninae	Lycaena		dimorpha	(Staudinger, 1881)	Accepted name	Accepted name	0	0	1	Terrestrial
122	Animalia	Arthropoda	Insecta	Lepidoptera	Papilionoidea	Lycaenidae	Lycaeninae	Lycaena		helle	([Denis & Schiffermüller], 1775)	Accepted name	Accepted name	0	0	1	Terrestrial
123	Animalia	Arthropoda	Insecta	Lepidoptera	Papilionoidea	Lycaenidae	Lycaeninae	Lycaena		alciphron	(Rottemburg, 1775)	Accepted name	Accepted name	0	0	1	Terrestrial
124	Animalia	Arthropoda	Insecta	Lepidoptera	Papilionoidea	Lycaenidae	Lycaeninae	Lycaena		thetis	Klug, 1834	Accepted name	Accepted name	0	0	1	Terrestrial
125	Animalia	Arthropoda	Insecta	Lepidoptera	Papilionoidea	Lycaenidae	Lycaeninae	Lycaena		thersamon	(Esper, 1784)	Accepted name	Accepted name	0	0	1	Terrestrial
126	Animalia	Arthropoda	Insecta	Lepidoptera	Papilionoidea	Lycaenidae	Lycaeninae	Lycaena		dispar	([Haworth], 1802)	Accepted name	Accepted name	0	0	1	Terrestrial
127	Animalia	Arthropoda	Insecta	Lepidoptera	Papilionoidea	Lycaenidae	Lycaeninae	Lycaena		hippothoe	(Linnaeus, 1760)	Accepted name	Accepted name	0	0	1	Terrestrial
128	Animalia	Arthropoda	Insecta	Lepidoptera	Papilionoidea	Lycaenidae	Lycaeninae	Lycaena		candens	(Herrich-Schäffer, 1844)	Accepted name	Accepted name	0	0	1	Terrestrial
129	Animalia	Arthropoda	Insecta	Lepidoptera	Papilionoidea	Lycaenidae	Lycaeninae	Lycaena		ottomana	(Lefèbvre, 1831)	Accepted name	Accepted name	0	0	1	Terrestrial
130	Animalia	Arthropoda	Insecta	Lepidoptera	Papilionoidea	Lycaenidae	Lycaeninae	Lycaena		bleusei	(Oberthür, 1884)	Accepted name	Accepted name	0	0	1	Terrestrial
131	Animalia	Arthropoda	Insecta	Lepidoptera	Papilionoidea	Lycaenidae	Lycaeninae	Lycaena		phlaeas	(Linnaeus, 1760)	Accepted name	Accepted name	0	0	1	Terrestrial
132	Animalia	Arthropoda	Insecta	Lepidoptera	Papilionoidea	Lycaenidae	Lycaeninae	Lycaena		virgaureae	(Linnaeus, 1758)	Accepted name	Accepted name	0	0	1	Terrestrial
133	Animalia	Arthropoda	Insecta	Lepidoptera	Papilionoidea	Lycaenidae	Lycaeninae	Lycaena		tityrus	(Poda, 1761)	Accepted name	Accepted name	0	0	1	Terrestrial
134	Animalia	Arthropoda	Insecta	Lepidoptera	Papilionoidea	Lycaenidae	Aphnaeinae	Cigaritis		acamas	(Klug, 1834)	Accepted name	Accepted name	0	0	1	Terrestrial
135	Animalia	Arthropoda	Insecta	Lepidoptera	Papilionoidea	Lycaenidae	Theclinae	Thecla		betulae	(Linnaeus, 1758)	Accepted name	Accepted name	0	0	1	Terrestrial
136	Animalia	Arthropoda	Insecta	Lepidoptera	Papilionoidea	Lycaenidae	Theclinae	Favonius		quercus	(Linnaeus, 1758)	Accepted name	Accepted name	0	0	1	Terrestrial
137	Animalia	Arthropoda	Insecta	Lepidoptera	Papilionoidea	Lycaenidae	Theclinae	Laeosopis		roboris	(Esper, 1789)	Accepted name	Accepted name	0	0	1	Terrestrial
138	Animalia	Arthropoda	Insecta	Lepidoptera	Papilionoidea	Lycaenidae	Theclinae	Tomares		ballus	(Fabricius, 1787)	Accepted name	Accepted name	0	0	1	Terrestrial
139	Animalia	Arthropoda	Insecta	Lepidoptera	Papilionoidea	Lycaenidae	Theclinae	Tomares		nogelii	(Herrich-Schäffer, 1851)	Accepted name	Accepted name	0	0	1	Terrestrial
140	Animalia	Arthropoda	Insecta	Lepidoptera	Papilionoidea	Lycaenidae	Theclinae	Tomares		callimachus	(Eversmann, 1848)	Accepted name	Accepted name	0	0	1	Terrestrial
141	Animalia	Arthropoda	Insecta	Lepidoptera	Papilionoidea	Lycaenidae	Theclinae	Callophrys		avis	Chapman, 1909	Accepted name	Accepted name	0	0	1	Terrestrial
142	Animalia	Arthropoda	Insecta	Lepidoptera	Papilionoidea	Lycaenidae	Theclinae	Callophrys		suaveola	(Staudinger, 1881)	Accepted name	Accepted name	0	0	1	Terrestrial
143	Animalia	Arthropoda	Insecta	Lepidoptera	Papilionoidea	Lycaenidae	Theclinae	Callophrys		rubi	(Linnaeus, 1758)	Accepted name	Accepted name	0	0	1	Terrestrial
144	Animalia	Arthropoda	Insecta	Lepidoptera	Papilionoidea	Lycaenidae	Theclinae	Callophrys		chalybeitincta	Sovinsky, 1905	Accepted name	Accepted name	0	0	1	Terrestrial
145	Animalia	Arthropoda	Insecta	Lepidoptera	Papilionoidea	Lycaenidae	Theclinae	Neolycaena		rhymnus	(Eversmann, 1832)	Accepted name	Accepted name	0	0	1	Terrestrial
146	Animalia	Arthropoda	Insecta	Lepidoptera	Papilionoidea	Lycaenidae	Theclinae	Satyrium		pruni	(Linnaeus, 1758)	Accepted name	Accepted name	0	0	1	Terrestrial
147	Animalia	Arthropoda	Insecta	Lepidoptera	Papilionoidea	Lycaenidae	Theclinae	Satyrium		ilicis	(Esper, 1779)	Accepted name	Accepted name	0	0	1	Terrestrial
148	Animalia	Arthropoda	Insecta	Lepidoptera	Papilionoidea	Lycaenidae	Theclinae	Satyrium		esculi	(Hübner, 1804)	Accepted name	Accepted name	0	0	1	Terrestrial
149	Animalia	Arthropoda	Insecta	Lepidoptera	Papilionoidea	Lycaenidae	Theclinae	Satyrium		ledereri	(Boisduval, 1848)	Accepted name	Accepted name	0	0	1	Terrestrial
150	Animalia	Arthropoda	Insecta	Lepidoptera	Papilionoidea	Lycaenidae	Theclinae	Satyrium		w-album	(Knoch, 1782)	Accepted name	Accepted name	0	0	1	Terrestrial
151	Animalia	Arthropoda	Insecta	Lepidoptera	Papilionoidea	Lycaenidae	Theclinae	Satyrium		spini	([Denis & Schiffermüller], 1775)	Accepted name	Accepted name	0	0	1	Terrestrial
152	Animalia	Arthropoda	Insecta	Lepidoptera	Papilionoidea	Lycaenidae	Theclinae	Satyrium		acaciae	(Fabricius, 1787)	Accepted name	Accepted name	0	0	1	Terrestrial
153	Animalia	Arthropoda	Insecta	Lepidoptera	Papilionoidea	Lycaenidae	Polyommatinae	Leptotes		pirithous	(Linnaeus, 1767)	Accepted name	Accepted name	0	0	1	Terrestrial
154	Animalia	Arthropoda	Insecta	Lepidoptera	Papilionoidea	Lycaenidae	Polyommatinae	Cyclyrius		webbianus	(Brullé, 1839)	Accepted name	Accepted name	0	0	1	Terrestrial
155	Animalia	Arthropoda	Insecta	Lepidoptera	Papilionoidea	Lycaenidae	Polyommatinae	Azanus		ubaldus	(Stoll, 1782)	Accepted name	Accepted name	0	0	1	Terrestrial
156	Animalia	Arthropoda	Insecta	Lepidoptera	Papilionoidea	Lycaenidae	Polyommatinae	Azanus		jesous	(Guérin-Méneville, 1849)	Accepted name	Accepted name	0	0	1	Terrestrial
157	Animalia	Arthropoda	Insecta	Lepidoptera	Papilionoidea	Lycaenidae	Polyommatinae	Lampides		boeticus	(Linnaeus, 1767)	Accepted name	Accepted name	0	0	1	Terrestrial
158	Animalia	Arthropoda	Insecta	Lepidoptera	Papilionoidea	Lycaenidae	Polyommatinae	Cacyreus		marshalli	Butler, 1898	Accepted name	Accepted name	0	0	1	Terrestrial
159	Animalia	Arthropoda	Insecta	Lepidoptera	Papilionoidea	Lycaenidae	Polyommatinae	Celastrina		argiolus	(Linnaeus, 1758)	Accepted name	Accepted name	0	0	1	Terrestrial
160	Animalia	Arthropoda	Insecta	Lepidoptera	Papilionoidea	Lycaenidae	Polyommatinae	Tarucus		theophrastus	(Fabricius, 1793)	Accepted name	Accepted name	0	0	1	Terrestrial
161	Animalia	Arthropoda	Insecta	Lepidoptera	Papilionoidea	Lycaenidae	Polyommatinae	Tarucus		balkanicus	(Freyer, 1844)	Accepted name	Accepted name	0	0	1	Terrestrial
162	Animalia	Arthropoda	Insecta	Lepidoptera	Papilionoidea	Lycaenidae	Polyommatinae	Phengaris		alcon	([Denis & Schiffermüller], 1775)	Accepted name	Accepted name	0	0	1	Terrestrial
163	Animalia	Arthropoda	Insecta	Lepidoptera	Papilionoidea	Lycaenidae	Polyommatinae	Phengaris		arion	(Linnaeus, 1758)	Accepted name	Accepted name	0	0	1	Terrestrial
164	Animalia	Arthropoda	Insecta	Lepidoptera	Papilionoidea	Lycaenidae	Polyommatinae	Phengaris		teleius	(Bergsträsser, 1779)	Accepted name	Accepted name	0	0	1	Terrestrial
165	Animalia	Arthropoda	Insecta	Lepidoptera	Papilionoidea	Lycaenidae	Polyommatinae	Phengaris		nausithous	(Bergsträsser, 1779)	Accepted name	Accepted name	0	0	1	Terrestrial
166	Animalia	Arthropoda	Insecta	Lepidoptera	Papilionoidea	Lycaenidae	Polyommatinae	Turanana		taygetica	(Rebel, 1902)	Accepted name	Accepted name	0	0	1	Terrestrial
167	Animalia	Arthropoda	Insecta	Lepidoptera	Papilionoidea	Lycaenidae	Polyommatinae	Pseudophilotes		bavius	(Eversmann, 1832)	Accepted name	Accepted name	0	0	1	Terrestrial
168	Animalia	Arthropoda	Insecta	Lepidoptera	Papilionoidea	Lycaenidae	Polyommatinae	Pseudophilotes		barbagiae	De Prins & van der Poorten, 1982	Accepted name	Accepted name	0	0	1	Terrestrial
169	Animalia	Arthropoda	Insecta	Lepidoptera	Papilionoidea	Lycaenidae	Polyommatinae	Pseudophilotes		abencerragus	(Pierret, 1837)	Accepted name	Accepted name	0	0	1	Terrestrial
170	Animalia	Arthropoda	Insecta	Lepidoptera	Papilionoidea	Lycaenidae	Polyommatinae	Pseudophilotes		panoptes	(Hübner, 1813)	Accepted name	Accepted name	0	0	1	Terrestrial
171	Animalia	Arthropoda	Insecta	Lepidoptera	Papilionoidea	Lycaenidae	Polyommatinae	Pseudophilotes		vicrama	(Moore, 1865)	Accepted name	Accepted name	0	0	1	Terrestrial
172	Animalia	Arthropoda	Insecta	Lepidoptera	Papilionoidea	Lycaenidae	Polyommatinae	Pseudophilotes		baton	(Bergsträsser, 1779)	Accepted name	Accepted name	0	0	1	Terrestrial
173	Animalia	Arthropoda	Insecta	Lepidoptera	Papilionoidea	Lycaenidae	Polyommatinae	Scolitantides		orion	(Pallas, 1771)	Accepted name	Accepted name	0	0	1	Terrestrial
174	Animalia	Arthropoda	Insecta	Lepidoptera	Papilionoidea	Lycaenidae	Polyommatinae	Praephilotes		anthracias	(Christoph, 1877)	Accepted name	Accepted name	0	0	1	Terrestrial
175	Animalia	Arthropoda	Insecta	Lepidoptera	Papilionoidea	Lycaenidae	Polyommatinae	Iolana		iolas	(Ochsenheimer, 1816)	Accepted name	Accepted name	0	0	1	Terrestrial
176	Animalia	Arthropoda	Insecta	Lepidoptera	Papilionoidea	Lycaenidae	Polyommatinae	Iolana		debilitata	(Schultz, 1905)	Accepted name	Accepted name	0	0	1	Terrestrial
177	Animalia	Arthropoda	Insecta	Lepidoptera	Papilionoidea	Lycaenidae	Polyommatinae	Glaucopsyche		melanops	(Boisduval, 1828)	Accepted name	Accepted name	0	0	1	Terrestrial
178	Animalia	Arthropoda	Insecta	Lepidoptera	Papilionoidea	Lycaenidae	Polyommatinae	Glaucopsyche		paphos	Chapman, 1920	Accepted name	Accepted name	0	0	1	Terrestrial
179	Animalia	Arthropoda	Insecta	Lepidoptera	Papilionoidea	Lycaenidae	Polyommatinae	Glaucopsyche		alexis	(Poda, 1761)	Accepted name	Accepted name	0	0	1	Terrestrial
180	Animalia	Arthropoda	Insecta	Lepidoptera	Papilionoidea	Lycaenidae	Polyommatinae	Zizeeria		knysna	(Trimen, 1862)	Accepted name	Accepted name	0	0	1	Terrestrial
181	Animalia	Arthropoda	Insecta	Lepidoptera	Papilionoidea	Lycaenidae	Polyommatinae	Zizeeria		karsandra	(Moore, 1865)	Accepted name	Accepted name	0	0	1	Terrestrial
182	Animalia	Arthropoda	Insecta	Lepidoptera	Papilionoidea	Lycaenidae	Polyommatinae	Tongeia		fischeri	(Eversmann, 1843)	Accepted name	Accepted name	0	0	1	Terrestrial
183	Animalia	Arthropoda	Insecta	Lepidoptera	Papilionoidea	Lycaenidae	Polyommatinae	Cupido		argiades	(Pallas, 1771)	Accepted name	Accepted name	0	0	1	Terrestrial
184	Animalia	Arthropoda	Insecta	Lepidoptera	Papilionoidea	Lycaenidae	Polyommatinae	Cupido		decoloratus	(Staudinger, 1886)	Accepted name	Accepted name	0	0	1	Terrestrial
185	Animalia	Arthropoda	Insecta	Lepidoptera	Papilionoidea	Lycaenidae	Polyommatinae	Cupido		alcetas	(Hoffmansegg, 1804)	Accepted name	Accepted name	0	0	1	Terrestrial
186	Animalia	Arthropoda	Insecta	Lepidoptera	Papilionoidea	Lycaenidae	Polyommatinae	Cupido		osiris	(Meigen, 1829)	Accepted name	Accepted name	0	0	1	Terrestrial
187	Animalia	Arthropoda	Insecta	Lepidoptera	Papilionoidea	Lycaenidae	Polyommatinae	Cupido		minimus	(Fuessly, 1775)	Accepted name	Accepted name	0	0	1	Terrestrial
188	Animalia	Arthropoda	Insecta	Lepidoptera	Papilionoidea	Lycaenidae	Polyommatinae	Cupido		lorquinii	(Herrich-Schäffer, 1850)	Accepted name	Accepted name	0	0	1	Terrestrial
189	Animalia	Arthropoda	Insecta	Lepidoptera	Papilionoidea	Lycaenidae	Polyommatinae	Luthrodes		galba	(Lederer, 1855)	Accepted name	Accepted name	0	0	1	Terrestrial
190	Animalia	Arthropoda	Insecta	Lepidoptera	Papilionoidea	Lycaenidae	Polyommatinae	Freyeria		trochylus	(Freyer, 1844)	Accepted name	Accepted name	0	0	1	Terrestrial
191	Animalia	Arthropoda	Insecta	Lepidoptera	Papilionoidea	Lycaenidae	Polyommatinae	Plebejus		argus	(Linnaeus, 1758)	Accepted name	Accepted name	0	0	1	Terrestrial
192	Animalia	Arthropoda	Insecta	Lepidoptera	Papilionoidea	Lycaenidae	Polyommatinae	Plebejus		idas	(Linnaeus, 1760)	Accepted name	Accepted name	0	0	1	Terrestrial
193	Animalia	Arthropoda	Insecta	Lepidoptera	Papilionoidea	Lycaenidae	Polyommatinae	Plebejus		bellieri	(Oberthür, 1910)	Accepted name	Accepted name	0	0	1	Terrestrial
194	Animalia	Arthropoda	Insecta	Lepidoptera	Papilionoidea	Lycaenidae	Polyommatinae	Plebejus		argyrognomon	(Bergsträsser, 1779)	Accepted name	Accepted name	0	0	1	Terrestrial
195	Animalia	Arthropoda	Insecta	Lepidoptera	Papilionoidea	Lycaenidae	Polyommatinae	Agriades		orbitulus	(Prunner, 1798)	Accepted name	Accepted name	0	0	1	Terrestrial
196	Animalia	Arthropoda	Insecta	Lepidoptera	Papilionoidea	Lycaenidae	Polyommatinae	Agriades		optilete	(Knoch, 1781)	Accepted name	Accepted name	0	0	1	Terrestrial
197	Animalia	Arthropoda	Insecta	Lepidoptera	Papilionoidea	Lycaenidae	Polyommatinae	Agriades		pyrenaicus	(Boisduval, 1840)	Accepted name	Accepted name	0	0	1	Terrestrial
198	Animalia	Arthropoda	Insecta	Lepidoptera	Papilionoidea	Lycaenidae	Polyommatinae	Agriades		dardanus	(Freyer, 1843)	Accepted name	Accepted name	0	0	1	Terrestrial
199	Animalia	Arthropoda	Insecta	Lepidoptera	Papilionoidea	Lycaenidae	Polyommatinae	Agriades		zullichi	Hemming, 1933	Accepted name	Accepted name	0	0	1	Terrestrial
200	Animalia	Arthropoda	Insecta	Lepidoptera	Papilionoidea	Lycaenidae	Polyommatinae	Agriades		glandon	(Prunner, 1798)	Accepted name	Accepted name	0	0	1	Terrestrial
201	Animalia	Arthropoda	Insecta	Lepidoptera	Papilionoidea	Lycaenidae	Polyommatinae	Agriades		aquilo	(Boisduval, 1832)	Accepted name	Accepted name	0	0	1	Terrestrial
202	Animalia	Arthropoda	Insecta	Lepidoptera	Papilionoidea	Lycaenidae	Polyommatinae	Plebejidea		loewii	(Zeller, 1847)	Accepted name	Accepted name	0	0	1	Terrestrial
203	Animalia	Arthropoda	Insecta	Lepidoptera	Papilionoidea	Lycaenidae	Polyommatinae	Eumedonia		eumedon	(Esper, 1780)	Accepted name	Accepted name	0	0	1	Terrestrial
204	Animalia	Arthropoda	Insecta	Lepidoptera	Papilionoidea	Lycaenidae	Polyommatinae	Kretania		psylorita	(Freyer, 1845)	Accepted name	Accepted name	0	0	1	Terrestrial
205	Animalia	Arthropoda	Insecta	Lepidoptera	Papilionoidea	Lycaenidae	Polyommatinae	Kretania		hesperica	(Rambur, 1839)	Accepted name	Accepted name	0	0	1	Terrestrial
206	Animalia	Arthropoda	Insecta	Lepidoptera	Papilionoidea	Lycaenidae	Polyommatinae	Kretania		eurypilus	(Freyer, 1851)	Accepted name	Accepted name	0	0	1	Terrestrial
207	Animalia	Arthropoda	Insecta	Lepidoptera	Papilionoidea	Lycaenidae	Polyommatinae	Kretania		trappi	(Verity, 1927)	Accepted name	Accepted name	0	0	1	Terrestrial
208	Animalia	Arthropoda	Insecta	Lepidoptera	Papilionoidea	Lycaenidae	Polyommatinae	Kretania		sephirus	(Frivaldszky, 1835)	Accepted name	Accepted name	0	0	1	Terrestrial
209	Animalia	Arthropoda	Insecta	Lepidoptera	Papilionoidea	Lycaenidae	Polyommatinae	Kretania		pylaon	(Fischer, 1832)	Accepted name	Accepted name	0	0	1	Terrestrial
210	Animalia	Arthropoda	Insecta	Lepidoptera	Papilionoidea	Lycaenidae	Polyommatinae	Cyaniris		semiargus	(Rottemburg, 1775)	Accepted name	Accepted name	0	0	1	Terrestrial
211	Animalia	Arthropoda	Insecta	Lepidoptera	Papilionoidea	Lycaenidae	Polyommatinae	Glabroculus		cyane	(Eversmann, 1837)	Accepted name	Accepted name	0	0	1	Terrestrial
212	Animalia	Arthropoda	Insecta	Lepidoptera	Papilionoidea	Lycaenidae	Polyommatinae	Aricia		morronensis	(Ribbe, 1910)	Accepted name	Accepted name	0	0	1	Terrestrial
213	Animalia	Arthropoda	Insecta	Lepidoptera	Papilionoidea	Lycaenidae	Polyommatinae	Aricia		anteros	(Freyer, 1838)	Accepted name	Accepted name	0	0	1	Terrestrial
214	Animalia	Arthropoda	Insecta	Lepidoptera	Papilionoidea	Lycaenidae	Polyommatinae	Aricia		cramera	(Eschscholtz, 1821)	Accepted name	Accepted name	0	0	1	Terrestrial
215	Animalia	Arthropoda	Insecta	Lepidoptera	Papilionoidea	Lycaenidae	Polyommatinae	Aricia		nicias	(Meigen, 1829)	Accepted name	Accepted name	0	0	1	Terrestrial
216	Animalia	Arthropoda	Insecta	Lepidoptera	Papilionoidea	Lycaenidae	Polyommatinae	Aricia		artaxerxes	(Fabricius, 1793)	Accepted name	Accepted name	0	0	1	Terrestrial
217	Animalia	Arthropoda	Insecta	Lepidoptera	Papilionoidea	Lycaenidae	Polyommatinae	Aricia		montensis	Verity, 1928	Accepted name	Accepted name	0	0	1	Terrestrial
218	Animalia	Arthropoda	Insecta	Lepidoptera	Papilionoidea	Lycaenidae	Polyommatinae	Aricia		agestis	([Denis & Schiffermüller], 1775)	Accepted name	Accepted name	0	0	1	Terrestrial
219	Animalia	Arthropoda	Insecta	Lepidoptera	Papilionoidea	Lycaenidae	Polyommatinae	Neolysandra		coelestina	(Eversmann, 1843)	Accepted name	Accepted name	0	0	1	Terrestrial
220	Animalia	Arthropoda	Insecta	Lepidoptera	Papilionoidea	Lycaenidae	Polyommatinae	Lysandra		hispana	(Herrich-Schäffer, 1851)	Accepted name	Accepted name	0	0	1	Terrestrial
221	Animalia	Arthropoda	Insecta	Lepidoptera	Papilionoidea	Lycaenidae	Polyommatinae	Lysandra		corydonius	(Herrich-Schäffer, 1852)	Accepted name	Accepted name	0	0	1	Terrestrial
222	Animalia	Arthropoda	Insecta	Lepidoptera	Papilionoidea	Lycaenidae	Polyommatinae	Lysandra		bellargus	(Rottemburg, 1775)	Accepted name	Accepted name	0	0	1	Terrestrial
223	Animalia	Arthropoda	Insecta	Lepidoptera	Papilionoidea	Lycaenidae	Polyommatinae	Lysandra		coridon	(Poda, 1761)	Accepted name	Accepted name	0	0	1	Terrestrial
224	Animalia	Arthropoda	Insecta	Lepidoptera	Papilionoidea	Lycaenidae	Polyommatinae	Lysandra		caelestissima	(Verity, 1921)	Accepted name	Accepted name	0	0	1	Terrestrial
225	Animalia	Arthropoda	Insecta	Lepidoptera	Papilionoidea	Lycaenidae	Polyommatinae	Lysandra		albicans	(Gerhard, 1851)	Accepted name	Accepted name	0	0	1	Terrestrial
226	Animalia	Arthropoda	Insecta	Lepidoptera	Papilionoidea	Lycaenidae	Polyommatinae	Polyommatus		escheri	(Hübner, 1823)	Accepted name	Accepted name	0	0	1	Terrestrial
227	Animalia	Arthropoda	Insecta	Lepidoptera	Papilionoidea	Lycaenidae	Polyommatinae	Polyommatus		thersites	(Cantener, 1835)	Accepted name	Accepted name	0	0	1	Terrestrial
228	Animalia	Arthropoda	Insecta	Lepidoptera	Papilionoidea	Lycaenidae	Polyommatinae	Polyommatus		daphnis	([Denis & Schiffermüller], 1775)	Accepted name	Accepted name	0	0	1	Terrestrial
229	Animalia	Arthropoda	Insecta	Lepidoptera	Papilionoidea	Lycaenidae	Polyommatinae	Polyommatus		amandus	(Schneider, 1792)	Accepted name	Accepted name	0	0	1	Terrestrial
230	Animalia	Arthropoda	Insecta	Lepidoptera	Papilionoidea	Lycaenidae	Polyommatinae	Polyommatus		golgus	(Hübner, 1813)	Accepted name	Accepted name	0	0	1	Terrestrial
231	Animalia	Arthropoda	Insecta	Lepidoptera	Papilionoidea	Lycaenidae	Polyommatinae	Polyommatus		nivescens	(Keferstein, 1851)	Accepted name	Accepted name	0	0	1	Terrestrial
232	Animalia	Arthropoda	Insecta	Lepidoptera	Papilionoidea	Lycaenidae	Polyommatinae	Polyommatus		dorylas	([Denis & Schiffermüller], 1775)	Accepted name	Accepted name	0	0	1	Terrestrial
233	Animalia	Arthropoda	Insecta	Lepidoptera	Papilionoidea	Lycaenidae	Polyommatinae	Polyommatus		celina	(Austaut, 1879)	Accepted name	Accepted name	0	0	1	Terrestrial
234	Animalia	Arthropoda	Insecta	Lepidoptera	Papilionoidea	Lycaenidae	Polyommatinae	Polyommatus		icarus	(Rottemburg, 1775)	Accepted name	Accepted name	0	0	1	Terrestrial
235	Animalia	Arthropoda	Insecta	Lepidoptera	Papilionoidea	Lycaenidae	Polyommatinae	Polyommatus		eros	(Ochsenheimer, 1808)	Accepted name	Accepted name	0	0	1	Terrestrial
236	Animalia	Arthropoda	Insecta	Lepidoptera	Papilionoidea	Lycaenidae	Polyommatinae	Polyommatus		damon	([Denis & Schiffermüller], 1775)	Accepted name	Accepted name	0	0	1	Terrestrial
237	Animalia	Arthropoda	Insecta	Lepidoptera	Papilionoidea	Lycaenidae	Polyommatinae	Polyommatus		damone	(Eversmann, 1841)	Accepted name	Accepted name	0	0	1	Terrestrial
238	Animalia	Arthropoda	Insecta	Lepidoptera	Papilionoidea	Lycaenidae	Polyommatinae	Polyommatus		damocles	(Herrich-Schäffer, 1844)	Accepted name	Accepted name	0	0	1	Terrestrial
239	Animalia	Arthropoda	Insecta	Lepidoptera	Papilionoidea	Lycaenidae	Polyommatinae	Polyommatus		admetus	(Esper, 1783)	Accepted name	Accepted name	0	0	1	Terrestrial
240	Animalia	Arthropoda	Insecta	Lepidoptera	Papilionoidea	Lycaenidae	Polyommatinae	Polyommatus		ripartii	(Freyer, 1830)	Accepted name	Accepted name	0	0	1	Terrestrial
241	Animalia	Arthropoda	Insecta	Lepidoptera	Papilionoidea	Lycaenidae	Polyommatinae	Polyommatus		nephohiptamenos	(Brown & Coutsis, 1978)	Accepted name	Accepted name	0	0	1	Terrestrial
242	Animalia	Arthropoda	Insecta	Lepidoptera	Papilionoidea	Lycaenidae	Polyommatinae	Polyommatus		iphigenia	(Herrich-Schäffer, 1847)	Accepted name	Accepted name	0	0	1	Terrestrial
243	Animalia	Arthropoda	Insecta	Lepidoptera	Papilionoidea	Lycaenidae	Polyommatinae	Polyommatus		violetae	(Gómez-Bustillo, Expósito & Martínez, 1979)	Accepted name	Accepted name	0	0	1	Terrestrial
244	Animalia	Arthropoda	Insecta	Lepidoptera	Papilionoidea	Lycaenidae	Polyommatinae	Polyommatus		fulgens	(Sagarra, 1925)	Accepted name	Accepted name	0	0	1	Terrestrial
245	Animalia	Arthropoda	Insecta	Lepidoptera	Papilionoidea	Lycaenidae	Polyommatinae	Polyommatus		fabressei	(Oberthür, 1910)	Accepted name	Accepted name	0	0	1	Terrestrial
246	Animalia	Arthropoda	Insecta	Lepidoptera	Papilionoidea	Lycaenidae	Polyommatinae	Polyommatus		dolus	(Hübner, 1823)	Accepted name	Accepted name	0	0	1	Terrestrial
247	Animalia	Arthropoda	Insecta	Lepidoptera	Papilionoidea	Lycaenidae	Polyommatinae	Polyommatus		humedasae	(Toso & Balletto, 1976)	Accepted name	Accepted name	0	0	1	Terrestrial
248	Animalia	Arthropoda	Insecta	Lepidoptera	Papilionoidea	Lycaenidae	Polyommatinae	Polyommatus		timfristos	Lukhtanov, Vishnevskaya & Shapoval, 2016	Accepted name	Accepted name	0	0	1	Terrestrial
249	Animalia	Arthropoda	Insecta	Lepidoptera	Papilionoidea	Lycaenidae	Polyommatinae	Polyommatus		orphicus	Kolev, 2005	Accepted name	Accepted name	0	0	1	Terrestrial
250	Animalia	Arthropoda	Insecta	Lepidoptera	Papilionoidea	Lycaenidae	Polyommatinae	Polyommatus		aroaniensis	(Brown, 1976)	Accepted name	Accepted name	0	0	1	Terrestrial
251	Animalia	Arthropoda	Insecta	Lepidoptera	Papilionoidea	Nymphalidae	Limenitidinae	Neptis		sappho	(Pallas, 1771)	Accepted name	Accepted name	0	0	1	Terrestrial
252	Animalia	Arthropoda	Insecta	Lepidoptera	Papilionoidea	Nymphalidae	Limenitidinae	Neptis		rivularis	(Scopoli, 1763)	Accepted name	Accepted name	0	0	1	Terrestrial
253	Animalia	Arthropoda	Insecta	Lepidoptera	Papilionoidea	Nymphalidae	Limenitidinae	Limenitis		reducta	Staudinger, 1901	Accepted name	Accepted name	0	0	1	Terrestrial
254	Animalia	Arthropoda	Insecta	Lepidoptera	Papilionoidea	Nymphalidae	Limenitidinae	Limenitis		populi	(Linnaeus, 1758)	Accepted name	Accepted name	0	0	1	Terrestrial
255	Animalia	Arthropoda	Insecta	Lepidoptera	Papilionoidea	Nymphalidae	Limenitidinae	Limenitis		camilla	(Linnaeus, 1764)	Accepted name	Accepted name	0	0	1	Terrestrial
256	Animalia	Arthropoda	Insecta	Lepidoptera	Papilionoidea	Nymphalidae	Heliconiinae	Issoria		lathonia	(Linnaeus, 1758)	Accepted name	Accepted name	0	0	1	Terrestrial
257	Animalia	Arthropoda	Insecta	Lepidoptera	Papilionoidea	Nymphalidae	Heliconiinae	Issoria		eugenia	(Eversmann, 1847)	Accepted name	Accepted name	0	0	1	Terrestrial
258	Animalia	Arthropoda	Insecta	Lepidoptera	Papilionoidea	Nymphalidae	Heliconiinae	Brenthis		hecate	([Denis & Schiffermüller], 1775)	Accepted name	Accepted name	0	0	1	Terrestrial
259	Animalia	Arthropoda	Insecta	Lepidoptera	Papilionoidea	Nymphalidae	Heliconiinae	Brenthis		ino	(Rottemburg, 1775)	Accepted name	Accepted name	0	0	1	Terrestrial
260	Animalia	Arthropoda	Insecta	Lepidoptera	Papilionoidea	Nymphalidae	Heliconiinae	Brenthis		daphne	([Denis & Schiffermüller], 1775)	Accepted name	Accepted name	0	0	1	Terrestrial
261	Animalia	Arthropoda	Insecta	Lepidoptera	Papilionoidea	Nymphalidae	Heliconiinae	Argynnis		paphia	(Linnaeus, 1758)	Accepted name	Accepted name	0	0	1	Terrestrial
262	Animalia	Arthropoda	Insecta	Lepidoptera	Papilionoidea	Nymphalidae	Heliconiinae	Argynnis		pandora	([Denis & Schiffermüller], 1775)	Accepted name	Accepted name	0	0	1	Terrestrial
263	Animalia	Arthropoda	Insecta	Lepidoptera	Papilionoidea	Nymphalidae	Heliconiinae	Argynnis		laodice	(Pallas, 1771)	Accepted name	Accepted name	0	0	1	Terrestrial
264	Animalia	Arthropoda	Insecta	Lepidoptera	Papilionoidea	Nymphalidae	Heliconiinae	Speyeria		aglaja	(Linnaeus, 1758)	Accepted name	Accepted name	0	0	1	Terrestrial
265	Animalia	Arthropoda	Insecta	Lepidoptera	Papilionoidea	Nymphalidae	Heliconiinae	Fabriciana		elisa	(Godart, 1823)	Accepted name	Accepted name	0	0	1	Terrestrial
266	Animalia	Arthropoda	Insecta	Lepidoptera	Papilionoidea	Nymphalidae	Heliconiinae	Fabriciana		niobe	(Linnaeus, 1758)	Accepted name	Accepted name	0	0	1	Terrestrial
267	Animalia	Arthropoda	Insecta	Lepidoptera	Papilionoidea	Nymphalidae	Heliconiinae	Fabriciana		adippe	([Denis & Schiffermüller], 1775)	Accepted name	Accepted name	0	0	1	Terrestrial
268	Animalia	Arthropoda	Insecta	Lepidoptera	Papilionoidea	Nymphalidae	Heliconiinae	Boloria		eunomia	(Esper, 1800)	Accepted name	Accepted name	0	0	1	Terrestrial
269	Animalia	Arthropoda	Insecta	Lepidoptera	Papilionoidea	Nymphalidae	Heliconiinae	Boloria		graeca	(Staudinger, 1870)	Accepted name	Accepted name	0	0	1	Terrestrial
270	Animalia	Arthropoda	Insecta	Lepidoptera	Papilionoidea	Nymphalidae	Heliconiinae	Boloria		pales	([Denis & Schiffermüller], 1775)	Accepted name	Accepted name	0	0	1	Terrestrial
271	Animalia	Arthropoda	Insecta	Lepidoptera	Papilionoidea	Nymphalidae	Heliconiinae	Boloria		alaskensis	(Holland, 1900)	Accepted name	Accepted name	0	0	1	Terrestrial
272	Animalia	Arthropoda	Insecta	Lepidoptera	Papilionoidea	Nymphalidae	Heliconiinae	Boloria		napaea	(Hoffmansegg, 1804)	Accepted name	Accepted name	0	0	1	Terrestrial
273	Animalia	Arthropoda	Insecta	Lepidoptera	Papilionoidea	Nymphalidae	Heliconiinae	Boloria		aquilonaris	(Stichel, 1908)	Accepted name	Accepted name	0	0	1	Terrestrial
274	Animalia	Arthropoda	Insecta	Lepidoptera	Papilionoidea	Nymphalidae	Heliconiinae	Boloria		tritonia	(Böber, 1812)	Accepted name	Accepted name	0	0	1	Terrestrial
275	Animalia	Arthropoda	Insecta	Lepidoptera	Papilionoidea	Nymphalidae	Heliconiinae	Boloria		polaris	(Boisduval, 1828)	Accepted name	Accepted name	0	0	1	Terrestrial
276	Animalia	Arthropoda	Insecta	Lepidoptera	Papilionoidea	Nymphalidae	Heliconiinae	Boloria		thore	(Hübner, 1804)	Accepted name	Accepted name	0	0	1	Terrestrial
277	Animalia	Arthropoda	Insecta	Lepidoptera	Papilionoidea	Nymphalidae	Heliconiinae	Boloria		selene	([Denis & Schiffermüller], 1775)	Accepted name	Accepted name	0	0	1	Terrestrial
278	Animalia	Arthropoda	Insecta	Lepidoptera	Papilionoidea	Nymphalidae	Heliconiinae	Boloria		euphrosyne	(Linnaeus, 1758)	Accepted name	Accepted name	0	0	1	Terrestrial
279	Animalia	Arthropoda	Insecta	Lepidoptera	Papilionoidea	Nymphalidae	Heliconiinae	Boloria		dia	(Linnaeus, 1767)	Accepted name	Accepted name	0	0	1	Terrestrial
280	Animalia	Arthropoda	Insecta	Lepidoptera	Papilionoidea	Nymphalidae	Heliconiinae	Boloria		improba	(Butler, 1877)	Accepted name	Accepted name	0	0	1	Terrestrial
281	Animalia	Arthropoda	Insecta	Lepidoptera	Papilionoidea	Nymphalidae	Heliconiinae	Boloria		frigga	(Thunberg, 1791)	Accepted name	Accepted name	0	0	1	Terrestrial
282	Animalia	Arthropoda	Insecta	Lepidoptera	Papilionoidea	Nymphalidae	Heliconiinae	Boloria		freija	(Thunberg, 1791)	Accepted name	Accepted name	0	0	1	Terrestrial
283	Animalia	Arthropoda	Insecta	Lepidoptera	Papilionoidea	Nymphalidae	Heliconiinae	Boloria		selenis	(Eversmann, 1837)	Accepted name	Accepted name	0	0	1	Terrestrial
284	Animalia	Arthropoda	Insecta	Lepidoptera	Papilionoidea	Nymphalidae	Heliconiinae	Boloria		oscarus	(Eversmann, 1844)	Accepted name	Accepted name	0	0	1	Terrestrial
285	Animalia	Arthropoda	Insecta	Lepidoptera	Papilionoidea	Nymphalidae	Heliconiinae	Boloria		titania	(Esper, 1793)	Accepted name	Accepted name	0	0	1	Terrestrial
286	Animalia	Arthropoda	Insecta	Lepidoptera	Papilionoidea	Nymphalidae	Heliconiinae	Boloria		chariclea	(Schneider, 1794)	Accepted name	Accepted name	0	0	1	Terrestrial
287	Animalia	Arthropoda	Insecta	Lepidoptera	Papilionoidea	Nymphalidae	Heliconiinae	Boloria		angarensis	(Erschoff, 1870)	Accepted name	Accepted name	0	0	1	Terrestrial
288	Animalia	Arthropoda	Insecta	Lepidoptera	Papilionoidea	Nymphalidae	Apaturinae	Apatura		iris	(Linnaeus, 1758)	Accepted name	Accepted name	0	0	1	Terrestrial
289	Animalia	Arthropoda	Insecta	Lepidoptera	Papilionoidea	Nymphalidae	Apaturinae	Apatura		metis	Freyer, 1829	Accepted name	Accepted name	0	0	1	Terrestrial
290	Animalia	Arthropoda	Insecta	Lepidoptera	Papilionoidea	Nymphalidae	Apaturinae	Apatura		ilia	([Denis & Schiffermüller], 1775)	Accepted name	Accepted name	0	0	1	Terrestrial
291	Animalia	Arthropoda	Insecta	Lepidoptera	Papilionoidea	Nymphalidae	Nymphalinae	Araschnia		levana	(Linnaeus, 1758)	Accepted name	Accepted name	0	0	1	Terrestrial
292	Animalia	Arthropoda	Insecta	Lepidoptera	Papilionoidea	Nymphalidae	Nymphalinae	Vanessa		virginiensis	(Drury, 1773)	Accepted name	Accepted name	0	0	1	Terrestrial
293	Animalia	Arthropoda	Insecta	Lepidoptera	Papilionoidea	Nymphalidae	Nymphalinae	Vanessa		cardui	(Linnaeus, 1758)	Accepted name	Accepted name	0	0	1	Terrestrial
294	Animalia	Arthropoda	Insecta	Lepidoptera	Papilionoidea	Nymphalidae	Nymphalinae	Vanessa		vulcania	Godart, 1819	Accepted name	Accepted name	0	0	1	Terrestrial
295	Animalia	Arthropoda	Insecta	Lepidoptera	Papilionoidea	Nymphalidae	Nymphalinae	Vanessa		atalanta	(Linnaeus, 1758)	Accepted name	Accepted name	0	0	1	Terrestrial
296	Animalia	Arthropoda	Insecta	Lepidoptera	Papilionoidea	Nymphalidae	Nymphalinae	Aglais		io	(Linnaeus, 1758)	Accepted name	Accepted name	0	0	1	Terrestrial
297	Animalia	Arthropoda	Insecta	Lepidoptera	Papilionoidea	Nymphalidae	Nymphalinae	Aglais		urticae	(Linnaeus, 1758)	Accepted name	Accepted name	0	0	1	Terrestrial
298	Animalia	Arthropoda	Insecta	Lepidoptera	Papilionoidea	Nymphalidae	Nymphalinae	Aglais		ichnusa	(Hübner, 1824)	Accepted name	Accepted name	0	0	1	Terrestrial
299	Animalia	Arthropoda	Insecta	Lepidoptera	Papilionoidea	Nymphalidae	Nymphalinae	Polygonia		egea	(Cramer, 1775)	Accepted name	Accepted name	0	0	1	Terrestrial
300	Animalia	Arthropoda	Insecta	Lepidoptera	Papilionoidea	Nymphalidae	Nymphalinae	Polygonia		c-album	(Linnaeus, 1758)	Accepted name	Accepted name	0	0	1	Terrestrial
301	Animalia	Arthropoda	Insecta	Lepidoptera	Papilionoidea	Nymphalidae	Nymphalinae	Nymphalis		vaualbum	([Denis & Schiffermüller], 1775)	Accepted name	Accepted name	0	0	1	Terrestrial
302	Animalia	Arthropoda	Insecta	Lepidoptera	Papilionoidea	Nymphalidae	Nymphalinae	Nymphalis		polychloros	(Linnaeus, 1758)	Accepted name	Accepted name	0	0	1	Terrestrial
303	Animalia	Arthropoda	Insecta	Lepidoptera	Papilionoidea	Nymphalidae	Nymphalinae	Nymphalis		xanthomelas	([Denis & Schiffermüller], 1775)	Accepted name	Accepted name	0	0	1	Terrestrial
304	Animalia	Arthropoda	Insecta	Lepidoptera	Papilionoidea	Nymphalidae	Nymphalinae	Nymphalis		antiopa	(Linnaeus, 1758)	Accepted name	Accepted name	0	0	1	Terrestrial
305	Animalia	Arthropoda	Insecta	Lepidoptera	Papilionoidea	Nymphalidae	Nymphalinae	Hypolimnas		misippus	(Linnaeus, 1764)	Accepted name	Accepted name	0	0	1	Terrestrial
306	Animalia	Arthropoda	Insecta	Lepidoptera	Papilionoidea	Nymphalidae	Nymphalinae	Euphydryas		desfontainii	(Godart, 1819)	Accepted name	Accepted name	0	0	1	Terrestrial
307	Animalia	Arthropoda	Insecta	Lepidoptera	Papilionoidea	Nymphalidae	Nymphalinae	Euphydryas		aurinia	(Rottemburg, 1775)	Accepted name	Accepted name	0	0	1	Terrestrial
308	Animalia	Arthropoda	Insecta	Lepidoptera	Papilionoidea	Nymphalidae	Nymphalinae	Euphydryas		cynthia	([Denis & Schiffermüller], 1775)	Accepted name	Accepted name	0	0	1	Terrestrial
309	Animalia	Arthropoda	Insecta	Lepidoptera	Papilionoidea	Nymphalidae	Nymphalinae	Euphydryas		iduna	(Dalman, 1816)	Accepted name	Accepted name	0	0	1	Terrestrial
310	Animalia	Arthropoda	Insecta	Lepidoptera	Papilionoidea	Nymphalidae	Nymphalinae	Euphydryas		maturna	(Linnaeus, 1758)	Accepted name	Accepted name	0	0	1	Terrestrial
311	Animalia	Arthropoda	Insecta	Lepidoptera	Papilionoidea	Nymphalidae	Nymphalinae	Euphydryas		intermedia	(Ménétriés, 1859)	Accepted name	Accepted name	0	0	1	Terrestrial
312	Animalia	Arthropoda	Insecta	Lepidoptera	Papilionoidea	Nymphalidae	Nymphalinae	Melitaea		trivia	([Denis & Schiffermüller], 1775)	Accepted name	Accepted name	0	0	1	Terrestrial
313	Animalia	Arthropoda	Insecta	Lepidoptera	Papilionoidea	Nymphalidae	Nymphalinae	Melitaea		didyma	(Esper, 1778)	Accepted name	Accepted name	0	0	1	Terrestrial
314	Animalia	Arthropoda	Insecta	Lepidoptera	Papilionoidea	Nymphalidae	Nymphalinae	Melitaea		arduinna	(Esper, 1783)	Accepted name	Accepted name	0	0	1	Terrestrial
315	Animalia	Arthropoda	Insecta	Lepidoptera	Papilionoidea	Nymphalidae	Nymphalinae	Melitaea		aetherie	(Hübner, 1826)	Accepted name	Accepted name	0	0	1	Terrestrial
316	Animalia	Arthropoda	Insecta	Lepidoptera	Papilionoidea	Nymphalidae	Nymphalinae	Melitaea		phoebe	([Denis & Schiffermüller], 1775)	Accepted name	Accepted name	0	0	1	Terrestrial
317	Animalia	Arthropoda	Insecta	Lepidoptera	Papilionoidea	Nymphalidae	Nymphalinae	Melitaea		ornata	Christoph, 1893	Accepted name	Accepted name	0	0	1	Terrestrial
318	Animalia	Arthropoda	Insecta	Lepidoptera	Papilionoidea	Nymphalidae	Nymphalinae	Melitaea		cinxia	(Linnaeus, 1758)	Accepted name	Accepted name	0	0	1	Terrestrial
319	Animalia	Arthropoda	Insecta	Lepidoptera	Papilionoidea	Nymphalidae	Nymphalinae	Melitaea		diamina	(Lang, 1789)	Accepted name	Accepted name	0	0	1	Terrestrial
320	Animalia	Arthropoda	Insecta	Lepidoptera	Papilionoidea	Nymphalidae	Nymphalinae	Melitaea		celadussa	Fruhstorfer, 1910	Accepted name	Accepted name	0	0	1	Terrestrial
321	Animalia	Arthropoda	Insecta	Lepidoptera	Papilionoidea	Nymphalidae	Nymphalinae	Melitaea		deione	(Geyer, 1832)	Accepted name	Accepted name	0	0	1	Terrestrial
322	Animalia	Arthropoda	Insecta	Lepidoptera	Papilionoidea	Nymphalidae	Nymphalinae	Melitaea		britomartis	Assmann, 1847	Accepted name	Accepted name	0	0	1	Terrestrial
323	Animalia	Arthropoda	Insecta	Lepidoptera	Papilionoidea	Nymphalidae	Nymphalinae	Melitaea		athalia	(Rottemburg, 1775)	Accepted name	Accepted name	0	0	1	Terrestrial
324	Animalia	Arthropoda	Insecta	Lepidoptera	Papilionoidea	Nymphalidae	Nymphalinae	Melitaea		varia	Herrich-Schäffer, 1851	Accepted name	Accepted name	0	0	1	Terrestrial
325	Animalia	Arthropoda	Insecta	Lepidoptera	Papilionoidea	Nymphalidae	Nymphalinae	Melitaea		parthenoides	Keferstein, 1851	Accepted name	Accepted name	0	0	1	Terrestrial
326	Animalia	Arthropoda	Insecta	Lepidoptera	Papilionoidea	Nymphalidae	Nymphalinae	Melitaea		aurelia	Nickerl, 1850	Accepted name	Accepted name	0	0	1	Terrestrial
327	Animalia	Arthropoda	Insecta	Lepidoptera	Papilionoidea	Nymphalidae	Nymphalinae	Melitaea		asteria	Freyer, 1828	Accepted name	Accepted name	0	0	1	Terrestrial
328	Animalia	Arthropoda	Insecta	Lepidoptera	Papilionoidea	Nymphalidae	Libytheinae	Libythea		celtis	(Laicharting, 1782)	Accepted name	Accepted name	0	0	1	Terrestrial
329	Animalia	Arthropoda	Insecta	Lepidoptera	Papilionoidea	Nymphalidae	Danainae	Danaus		plexippus	(Linnaeus, 1758)	Accepted name	Accepted name	0	0	1	Terrestrial
330	Animalia	Arthropoda	Insecta	Lepidoptera	Papilionoidea	Nymphalidae	Danainae	Danaus		chrysippus	(Linnaeus, 1758)	Accepted name	Accepted name	0	0	1	Terrestrial
331	Animalia	Arthropoda	Insecta	Lepidoptera	Papilionoidea	Nymphalidae	Charaxinae	Charaxes		jasius	(Linnaeus, 1767)	Accepted name	Accepted name	0	0	1	Terrestrial
332	Animalia	Arthropoda	Insecta	Lepidoptera	Papilionoidea	Nymphalidae	Satyrinae	Coenonympha		phryne	(Pallas, 1771)	Accepted name	Accepted name	0	0	1	Terrestrial
333	Animalia	Arthropoda	Insecta	Lepidoptera	Papilionoidea	Nymphalidae	Satyrinae	Coenonympha		oedippus	(Fabricius, 1787)	Accepted name	Accepted name	0	0	1	Terrestrial
334	Animalia	Arthropoda	Insecta	Lepidoptera	Papilionoidea	Nymphalidae	Satyrinae	Coenonympha		dorus	(Esper, 1782)	Accepted name	Accepted name	0	0	1	Terrestrial
335	Animalia	Arthropoda	Insecta	Lepidoptera	Papilionoidea	Nymphalidae	Satyrinae	Coenonympha		thyrsis	(Freyer, 1845)	Accepted name	Accepted name	0	0	1	Terrestrial
336	Animalia	Arthropoda	Insecta	Lepidoptera	Papilionoidea	Nymphalidae	Satyrinae	Coenonympha		pamphilus	(Linnaeus, 1758)	Accepted name	Accepted name	0	0	1	Terrestrial
337	Animalia	Arthropoda	Insecta	Lepidoptera	Papilionoidea	Nymphalidae	Satyrinae	Coenonympha		tullia	(Müller, 1764)	Accepted name	Accepted name	0	0	1	Terrestrial
338	Animalia	Arthropoda	Insecta	Lepidoptera	Papilionoidea	Nymphalidae	Satyrinae	Coenonympha		rhodopensis	Elwes, 1900	Accepted name	Accepted name	0	0	1	Terrestrial
339	Animalia	Arthropoda	Insecta	Lepidoptera	Papilionoidea	Nymphalidae	Satyrinae	Coenonympha		amaryllis	(Stoll, 1782)	Accepted name	Accepted name	0	0	1	Terrestrial
340	Animalia	Arthropoda	Insecta	Lepidoptera	Papilionoidea	Nymphalidae	Satyrinae	Coenonympha		glycerion	(Borkhausen, 1788)	Accepted name	Accepted name	0	0	1	Terrestrial
341	Animalia	Arthropoda	Insecta	Lepidoptera	Papilionoidea	Nymphalidae	Satyrinae	Coenonympha		corinna	(Hübner, 1804)	Accepted name	Accepted name	0	0	1	Terrestrial
342	Animalia	Arthropoda	Insecta	Lepidoptera	Papilionoidea	Nymphalidae	Satyrinae	Coenonympha		leander	(Esper, 1784)	Accepted name	Accepted name	0	0	1	Terrestrial
343	Animalia	Arthropoda	Insecta	Lepidoptera	Papilionoidea	Nymphalidae	Satyrinae	Coenonympha		hero	(Linnaeus, 1760)	Accepted name	Accepted name	0	0	1	Terrestrial
344	Animalia	Arthropoda	Insecta	Lepidoptera	Papilionoidea	Nymphalidae	Satyrinae	Coenonympha		gardetta	(Prunner, 1798)	Accepted name	Accepted name	0	0	1	Terrestrial
345	Animalia	Arthropoda	Insecta	Lepidoptera	Papilionoidea	Nymphalidae	Satyrinae	Coenonympha		orientalis	Rebel, 1909	Accepted name	Accepted name	0	0	1	Terrestrial
346	Animalia	Arthropoda	Insecta	Lepidoptera	Papilionoidea	Nymphalidae	Satyrinae	Coenonympha		arcania	(Linnaeus, 1760)	Accepted name	Accepted name	0	0	1	Terrestrial
347	Animalia	Arthropoda	Insecta	Lepidoptera	Papilionoidea	Nymphalidae	Satyrinae	Kirinia		roxelana	(Cramer, 1777)	Accepted name	Accepted name	0	0	1	Terrestrial
348	Animalia	Arthropoda	Insecta	Lepidoptera	Papilionoidea	Nymphalidae	Satyrinae	Kirinia		climene	(Esper, 1783)	Accepted name	Accepted name	0	0	1	Terrestrial
349	Animalia	Arthropoda	Insecta	Lepidoptera	Papilionoidea	Nymphalidae	Satyrinae	Lopinga		achine	(Scopoli, 1763)	Accepted name	Accepted name	0	0	1	Terrestrial
350	Animalia	Arthropoda	Insecta	Lepidoptera	Papilionoidea	Nymphalidae	Satyrinae	Pararge		xiphia	(Fabricius, 1775)	Accepted name	Accepted name	0	0	1	Terrestrial
351	Animalia	Arthropoda	Insecta	Lepidoptera	Papilionoidea	Nymphalidae	Satyrinae	Pararge		xiphioides	Staudinger, 1871	Accepted name	Accepted name	0	0	1	Terrestrial
352	Animalia	Arthropoda	Insecta	Lepidoptera	Papilionoidea	Nymphalidae	Satyrinae	Pararge		aegeria	(Linnaeus, 1758)	Accepted name	Accepted name	0	0	1	Terrestrial
353	Animalia	Arthropoda	Insecta	Lepidoptera	Papilionoidea	Nymphalidae	Satyrinae	Lasiommata		maera	(Linnaeus, 1758)	Accepted name	Accepted name	0	0	1	Terrestrial
354	Animalia	Arthropoda	Insecta	Lepidoptera	Papilionoidea	Nymphalidae	Satyrinae	Lasiommata		deidamia	(Eversmann, 1851)	Accepted name	Accepted name	0	0	1	Terrestrial
355	Animalia	Arthropoda	Insecta	Lepidoptera	Papilionoidea	Nymphalidae	Satyrinae	Lasiommata		petropolitana	(Fabricius, 1787)	Accepted name	Accepted name	0	0	1	Terrestrial
356	Animalia	Arthropoda	Insecta	Lepidoptera	Papilionoidea	Nymphalidae	Satyrinae	Lasiommata		paramegaera	(Hübner, 1824)	Accepted name	Accepted name	0	0	1	Terrestrial
357	Animalia	Arthropoda	Insecta	Lepidoptera	Papilionoidea	Nymphalidae	Satyrinae	Lasiommata		megera	(Linnaeus, 1767)	Accepted name	Accepted name	0	0	1	Terrestrial
358	Animalia	Arthropoda	Insecta	Lepidoptera	Papilionoidea	Nymphalidae	Satyrinae	Melanargia		russiae	(Esper, 1783)	Accepted name	Accepted name	0	0	1	Terrestrial
359	Animalia	Arthropoda	Insecta	Lepidoptera	Papilionoidea	Nymphalidae	Satyrinae	Melanargia		larissa	(Geyer, 1828)	Accepted name	Accepted name	0	0	1	Terrestrial
360	Animalia	Arthropoda	Insecta	Lepidoptera	Papilionoidea	Nymphalidae	Satyrinae	Melanargia		lachesis	(Hübner, 1790)	Accepted name	Accepted name	0	0	1	Terrestrial
361	Animalia	Arthropoda	Insecta	Lepidoptera	Papilionoidea	Nymphalidae	Satyrinae	Melanargia		galathea	(Linnaeus, 1758)	Accepted name	Accepted name	0	0	1	Terrestrial
362	Animalia	Arthropoda	Insecta	Lepidoptera	Papilionoidea	Nymphalidae	Satyrinae	Melanargia		ines	(Hoffmansegg, 1804)	Accepted name	Accepted name	0	0	1	Terrestrial
363	Animalia	Arthropoda	Insecta	Lepidoptera	Papilionoidea	Nymphalidae	Satyrinae	Melanargia		arge	(Sulzer, 1776)	Accepted name	Accepted name	0	0	1	Terrestrial
364	Animalia	Arthropoda	Insecta	Lepidoptera	Papilionoidea	Nymphalidae	Satyrinae	Melanargia		pherusa	(Boisduval, 1833)	Accepted name	Accepted name	0	0	1	Terrestrial
365	Animalia	Arthropoda	Insecta	Lepidoptera	Papilionoidea	Nymphalidae	Satyrinae	Melanargia		occitanica	(Esper, 1793)	Accepted name	Accepted name	0	0	1	Terrestrial
366	Animalia	Arthropoda	Insecta	Lepidoptera	Papilionoidea	Nymphalidae	Satyrinae	Hipparchia		fatua	Freyer, 1843	Accepted name	Accepted name	0	0	1	Terrestrial
367	Animalia	Arthropoda	Insecta	Lepidoptera	Papilionoidea	Nymphalidae	Satyrinae	Hipparchia		statilinus	(Hufnagel, 1766)	Accepted name	Accepted name	0	0	1	Terrestrial
368	Animalia	Arthropoda	Insecta	Lepidoptera	Papilionoidea	Nymphalidae	Satyrinae	Hipparchia		tilosi	Manil, 1984	Accepted name	Accepted name	0	0	1	Terrestrial
369	Animalia	Arthropoda	Insecta	Lepidoptera	Papilionoidea	Nymphalidae	Satyrinae	Hipparchia		bacchus	(Higgins, 1967)	Accepted name	Accepted name	0	0	1	Terrestrial
370	Animalia	Arthropoda	Insecta	Lepidoptera	Papilionoidea	Nymphalidae	Satyrinae	Hipparchia		wyssii	(Christ, 1889)	Accepted name	Accepted name	0	0	1	Terrestrial
371	Animalia	Arthropoda	Insecta	Lepidoptera	Papilionoidea	Nymphalidae	Satyrinae	Hipparchia		tamadabae	Owen & Smith, 1992	Accepted name	Accepted name	0	0	1	Terrestrial
372	Animalia	Arthropoda	Insecta	Lepidoptera	Papilionoidea	Nymphalidae	Satyrinae	Hipparchia		gomera	(Higgins, 1967)	Accepted name	Accepted name	0	0	1	Terrestrial
373	Animalia	Arthropoda	Insecta	Lepidoptera	Papilionoidea	Nymphalidae	Satyrinae	Hipparchia		fidia	(Linnaeus, 1767)	Accepted name	Accepted name	0	0	1	Terrestrial
374	Animalia	Arthropoda	Insecta	Lepidoptera	Papilionoidea	Nymphalidae	Satyrinae	Hipparchia		neomiris	(Godart, 1823)	Accepted name	Accepted name	0	0	1	Terrestrial
375	Animalia	Arthropoda	Insecta	Lepidoptera	Papilionoidea	Nymphalidae	Satyrinae	Hipparchia		autonoe	(Esper, 1783)	Accepted name	Accepted name	0	0	1	Terrestrial
376	Animalia	Arthropoda	Insecta	Lepidoptera	Papilionoidea	Nymphalidae	Satyrinae	Hipparchia		hermione	(Linnaeus, 1764)	Accepted name	Accepted name	0	0	1	Terrestrial
377	Animalia	Arthropoda	Insecta	Lepidoptera	Papilionoidea	Nymphalidae	Satyrinae	Hipparchia		syriaca	(Staudinger, 1871)	Accepted name	Accepted name	0	0	1	Terrestrial
378	Animalia	Arthropoda	Insecta	Lepidoptera	Papilionoidea	Nymphalidae	Satyrinae	Hipparchia		fagi	(Scopoli, 1763)	Accepted name	Accepted name	0	0	1	Terrestrial
379	Animalia	Arthropoda	Insecta	Lepidoptera	Papilionoidea	Nymphalidae	Satyrinae	Hipparchia		mersina	(Staudinger, 1871)	Accepted name	Accepted name	0	0	1	Terrestrial
380	Animalia	Arthropoda	Insecta	Lepidoptera	Papilionoidea	Nymphalidae	Satyrinae	Hipparchia		miguelensis	(Le Cerf, 1935)	Accepted name	Accepted name	0	0	1	Terrestrial
381	Animalia	Arthropoda	Insecta	Lepidoptera	Papilionoidea	Nymphalidae	Satyrinae	Hipparchia		azorina	(Strecker, 1899)	Accepted name	Accepted name	0	0	1	Terrestrial
382	Animalia	Arthropoda	Insecta	Lepidoptera	Papilionoidea	Nymphalidae	Satyrinae	Hipparchia		senthes	(Fruhstorfer, 1908)	Accepted name	Accepted name	0	0	1	Terrestrial
383	Animalia	Arthropoda	Insecta	Lepidoptera	Papilionoidea	Nymphalidae	Satyrinae	Hipparchia		maderensis	(Bethune-Baker, 1891)	Accepted name	Accepted name	0	0	1	Terrestrial
384	Animalia	Arthropoda	Insecta	Lepidoptera	Papilionoidea	Nymphalidae	Satyrinae	Hipparchia		semele	(Linnaeus, 1758)	Accepted name	Accepted name	0	0	1	Terrestrial
385	Animalia	Arthropoda	Insecta	Lepidoptera	Papilionoidea	Nymphalidae	Satyrinae	Hipparchia		blachieri	(Fruhstorfer, 1908)	Accepted name	Accepted name	0	0	1	Terrestrial
386	Animalia	Arthropoda	Insecta	Lepidoptera	Papilionoidea	Nymphalidae	Satyrinae	Hipparchia		aristaeus	(Bonelli, 1826)	Accepted name	Accepted name	0	0	1	Terrestrial
387	Animalia	Arthropoda	Insecta	Lepidoptera	Papilionoidea	Nymphalidae	Satyrinae	Hipparchia		volgensis	(Mazokhin-Porshnyakov, 1952)	Accepted name	Accepted name	0	0	1	Terrestrial
388	Animalia	Arthropoda	Insecta	Lepidoptera	Papilionoidea	Nymphalidae	Satyrinae	Hipparchia		neapolitana	(Stauder, 1921)	Accepted name	Accepted name	0	0	1	Terrestrial
389	Animalia	Arthropoda	Insecta	Lepidoptera	Papilionoidea	Nymphalidae	Satyrinae	Hipparchia		leighebi	Kudrna, 1976	Accepted name	Accepted name	0	0	1	Terrestrial
390	Animalia	Arthropoda	Insecta	Lepidoptera	Papilionoidea	Nymphalidae	Satyrinae	Hipparchia		pellucida	(Stauder, 1924)	Accepted name	Accepted name	0	0	1	Terrestrial
391	Animalia	Arthropoda	Insecta	Lepidoptera	Papilionoidea	Nymphalidae	Satyrinae	Hipparchia		sbordonii	Kudrna, 1984	Accepted name	Accepted name	0	0	1	Terrestrial
392	Animalia	Arthropoda	Insecta	Lepidoptera	Papilionoidea	Nymphalidae	Satyrinae	Hipparchia		cypriensis	(Holik, 1949)	Accepted name	Accepted name	0	0	1	Terrestrial
393	Animalia	Arthropoda	Insecta	Lepidoptera	Papilionoidea	Nymphalidae	Satyrinae	Hipparchia		cretica	(Rebel, 1916)	Accepted name	Accepted name	0	0	1	Terrestrial
394	Animalia	Arthropoda	Insecta	Lepidoptera	Papilionoidea	Nymphalidae	Satyrinae	Hipparchia		christenseni	Kudrna, 1977	Accepted name	Accepted name	0	0	1	Terrestrial
395	Animalia	Arthropoda	Insecta	Lepidoptera	Papilionoidea	Nymphalidae	Satyrinae	Minois		dryas	(Scopoli, 1763)	Accepted name	Accepted name	0	0	1	Terrestrial
396	Animalia	Arthropoda	Insecta	Lepidoptera	Papilionoidea	Nymphalidae	Satyrinae	Brintesia		circe	(Fabricius, 1775)	Accepted name	Accepted name	0	0	1	Terrestrial
397	Animalia	Arthropoda	Insecta	Lepidoptera	Papilionoidea	Nymphalidae	Satyrinae	Arethusana		arethusa	([Denis & Schiffermüller], 1775)	Accepted name	Accepted name	0	0	1	Terrestrial
398	Animalia	Arthropoda	Insecta	Lepidoptera	Papilionoidea	Nymphalidae	Satyrinae	Oeneis		tarpeia	(Pallas, 1771)	Accepted name	Accepted name	0	0	1	Terrestrial
399	Animalia	Arthropoda	Insecta	Lepidoptera	Papilionoidea	Nymphalidae	Satyrinae	Oeneis		bore	(Schneider, 1792)	Accepted name	Accepted name	0	0	1	Terrestrial
400	Animalia	Arthropoda	Insecta	Lepidoptera	Papilionoidea	Nymphalidae	Satyrinae	Oeneis		ammon	Elwes, 1899	Accepted name	Accepted name	0	0	1	Terrestrial
401	Animalia	Arthropoda	Insecta	Lepidoptera	Papilionoidea	Nymphalidae	Satyrinae	Oeneis		melissa	(Fabricius, 1775)	Accepted name	Accepted name	0	0	1	Terrestrial
402	Animalia	Arthropoda	Insecta	Lepidoptera	Papilionoidea	Nymphalidae	Satyrinae	Oeneis		magna	Graeser, 1888	Accepted name	Accepted name	0	0	1	Terrestrial
403	Animalia	Arthropoda	Insecta	Lepidoptera	Papilionoidea	Nymphalidae	Satyrinae	Oeneis		jutta	(Hübner, 1806)	Accepted name	Accepted name	0	0	1	Terrestrial
404	Animalia	Arthropoda	Insecta	Lepidoptera	Papilionoidea	Nymphalidae	Satyrinae	Oeneis		norna	(Thunberg, 1791)	Accepted name	Accepted name	0	0	1	Terrestrial
405	Animalia	Arthropoda	Insecta	Lepidoptera	Papilionoidea	Nymphalidae	Satyrinae	Oeneis		polixenes	(Fabricius, 1775)	Accepted name	Accepted name	0	0	1	Terrestrial
406	Animalia	Arthropoda	Insecta	Lepidoptera	Papilionoidea	Nymphalidae	Satyrinae	Oeneis		glacialis	(Moll, 1785)	Accepted name	Accepted name	0	0	1	Terrestrial
407	Animalia	Arthropoda	Insecta	Lepidoptera	Papilionoidea	Nymphalidae	Satyrinae	Satyrus		ferula	(Fabricius, 1793)	Accepted name	Accepted name	0	0	1	Terrestrial
408	Animalia	Arthropoda	Insecta	Lepidoptera	Papilionoidea	Nymphalidae	Satyrinae	Satyrus		virbius	Herrich-Schäffer, 1844	Accepted name	Accepted name	0	0	1	Terrestrial
409	Animalia	Arthropoda	Insecta	Lepidoptera	Papilionoidea	Nymphalidae	Satyrinae	Satyrus		actaea	(Esper, 1781)	Accepted name	Accepted name	0	0	1	Terrestrial
410	Animalia	Arthropoda	Insecta	Lepidoptera	Papilionoidea	Nymphalidae	Satyrinae	Chazara		briseis	(Linnaeus, 1764)	Accepted name	Accepted name	0	0	1	Terrestrial
411	Animalia	Arthropoda	Insecta	Lepidoptera	Papilionoidea	Nymphalidae	Satyrinae	Chazara		prieuri	(Pierret, 1837)	Accepted name	Accepted name	0	0	1	Terrestrial
412	Animalia	Arthropoda	Insecta	Lepidoptera	Papilionoidea	Nymphalidae	Satyrinae	Chazara		persephone	(Hübner, 1805)	Accepted name	Accepted name	0	0	1	Terrestrial
413	Animalia	Arthropoda	Insecta	Lepidoptera	Papilionoidea	Nymphalidae	Satyrinae	Pseudochazara		geyeri	(Herrich-Schäffer, 1846)	Accepted name	Accepted name	0	0	1	Terrestrial
414	Animalia	Arthropoda	Insecta	Lepidoptera	Papilionoidea	Nymphalidae	Satyrinae	Pseudochazara		graeca	(Staudinger, 1870)	Accepted name	Accepted name	0	0	1	Terrestrial
415	Animalia	Arthropoda	Insecta	Lepidoptera	Papilionoidea	Nymphalidae	Satyrinae	Pseudochazara		amymone	Brown, 1976	Accepted name	Accepted name	0	0	1	Terrestrial
416	Animalia	Arthropoda	Insecta	Lepidoptera	Papilionoidea	Nymphalidae	Satyrinae	Pseudochazara		anthelea	(Hübner, 1824)	Accepted name	Accepted name	0	0	1	Terrestrial
417	Animalia	Arthropoda	Insecta	Lepidoptera	Papilionoidea	Nymphalidae	Satyrinae	Pseudochazara		amalthea	(Frivaldszky, 1845)	Accepted name	Accepted name	0	0	1	Terrestrial
418	Animalia	Arthropoda	Insecta	Lepidoptera	Papilionoidea	Nymphalidae	Satyrinae	Pseudochazara		williamsi	(Romei, 1927)	Accepted name	Accepted name	0	0	1	Terrestrial
419	Animalia	Arthropoda	Insecta	Lepidoptera	Papilionoidea	Nymphalidae	Satyrinae	Pseudochazara		euxina	(Kuznetsov, 1909)	Accepted name	Accepted name	0	0	1	Terrestrial
420	Animalia	Arthropoda	Insecta	Lepidoptera	Papilionoidea	Nymphalidae	Satyrinae	Pseudochazara		mercurius	(Staudinger, 1887)	Accepted name	Accepted name	0	0	1	Terrestrial
421	Animalia	Arthropoda	Insecta	Lepidoptera	Papilionoidea	Nymphalidae	Satyrinae	Pseudochazara		cingovskii	(Gross, 1973)	Accepted name	Accepted name	0	0	1	Terrestrial
422	Animalia	Arthropoda	Insecta	Lepidoptera	Papilionoidea	Nymphalidae	Satyrinae	Pseudochazara		tisiphone	Brown, [1981]	Accepted name	Accepted name	0	0	1	Terrestrial
423	Animalia	Arthropoda	Insecta	Lepidoptera	Papilionoidea	Nymphalidae	Satyrinae	Pseudochazara		orestes	De Prins & van der Poorten, 1981	Accepted name	Accepted name	0	0	1	Terrestrial
424	Animalia	Arthropoda	Insecta	Lepidoptera	Papilionoidea	Nymphalidae	Satyrinae	Ypthima		asterope	(Klug, 1832)	Accepted name	Accepted name	0	0	1	Terrestrial
425	Animalia	Arthropoda	Insecta	Lepidoptera	Papilionoidea	Nymphalidae	Satyrinae	Proterebia		phegea	(Borkhausen, 1788)	Accepted name	Accepted name	0	0	1	Terrestrial
426	Animalia	Arthropoda	Insecta	Lepidoptera	Papilionoidea	Nymphalidae	Satyrinae	Hyponephele		huebneri	Koçak, 1980	Accepted name	Accepted name	0	0	1	Terrestrial
427	Animalia	Arthropoda	Insecta	Lepidoptera	Papilionoidea	Nymphalidae	Satyrinae	Hyponephele		lycaon	(Kühn, 1774)	Accepted name	Accepted name	0	0	1	Terrestrial
428	Animalia	Arthropoda	Insecta	Lepidoptera	Papilionoidea	Nymphalidae	Satyrinae	Hyponephele		lupina	(Costa, 1836)	Accepted name	Accepted name	0	0	1	Terrestrial
429	Animalia	Arthropoda	Insecta	Lepidoptera	Papilionoidea	Nymphalidae	Satyrinae	Aphantopus		hyperantus	(Linnaeus, 1758)	Accepted name	Accepted name	0	0	1	Terrestrial
430	Animalia	Arthropoda	Insecta	Lepidoptera	Papilionoidea	Nymphalidae	Satyrinae	Pyronia		cecilia	(Vallantin, 1894)	Accepted name	Accepted name	0	0	1	Terrestrial
431	Animalia	Arthropoda	Insecta	Lepidoptera	Papilionoidea	Nymphalidae	Satyrinae	Pyronia		tithonus	(Linnaeus, 1771)	Accepted name	Accepted name	0	0	1	Terrestrial
432	Animalia	Arthropoda	Insecta	Lepidoptera	Papilionoidea	Nymphalidae	Satyrinae	Pyronia		bathseba	(Fabricius, 1793)	Accepted name	Accepted name	0	0	1	Terrestrial
433	Animalia	Arthropoda	Insecta	Lepidoptera	Papilionoidea	Nymphalidae	Satyrinae	Maniola		jurtina	(Linnaeus, 1758)	Accepted name	Accepted name	0	0	1	Terrestrial
434	Animalia	Arthropoda	Insecta	Lepidoptera	Papilionoidea	Nymphalidae	Satyrinae	Maniola		nurag	(Ghiliani, 1852)	Accepted name	Accepted name	0	0	1	Terrestrial
435	Animalia	Arthropoda	Insecta	Lepidoptera	Papilionoidea	Nymphalidae	Satyrinae	Maniola		chia	Thomson, 1987	Accepted name	Accepted name	0	0	1	Terrestrial
436	Animalia	Arthropoda	Insecta	Lepidoptera	Papilionoidea	Nymphalidae	Satyrinae	Maniola		megala	(Oberthür, 1909)	Accepted name	Accepted name	0	0	1	Terrestrial
437	Animalia	Arthropoda	Insecta	Lepidoptera	Papilionoidea	Nymphalidae	Satyrinae	Maniola		cypricola	(Graves, 1928)	Accepted name	Accepted name	0	0	1	Terrestrial
438	Animalia	Arthropoda	Insecta	Lepidoptera	Papilionoidea	Nymphalidae	Satyrinae	Maniola		telmessia	(Zeller, 1847)	Accepted name	Accepted name	0	0	1	Terrestrial
439	Animalia	Arthropoda	Insecta	Lepidoptera	Papilionoidea	Nymphalidae	Satyrinae	Maniola		halicarnassus	Thomson, 1990	Accepted name	Accepted name	0	0	1	Terrestrial
440	Animalia	Arthropoda	Insecta	Lepidoptera	Papilionoidea	Nymphalidae	Satyrinae	Erebia		edda	Ménétriés, 1851	Accepted name	Accepted name	0	0	1	Terrestrial
441	Animalia	Arthropoda	Insecta	Lepidoptera	Papilionoidea	Nymphalidae	Satyrinae	Erebia		fasciata	Butler, 1868	Accepted name	Accepted name	0	0	1	Terrestrial
442	Animalia	Arthropoda	Insecta	Lepidoptera	Papilionoidea	Nymphalidae	Satyrinae	Erebia		discoidalis	(Kirby, 1837)	Accepted name	Accepted name	0	0	1	Terrestrial
443	Animalia	Arthropoda	Insecta	Lepidoptera	Papilionoidea	Nymphalidae	Satyrinae	Erebia		rossii	(Curtis, 1835)	Accepted name	Accepted name	0	0	1	Terrestrial
444	Animalia	Arthropoda	Insecta	Lepidoptera	Papilionoidea	Nymphalidae	Satyrinae	Erebia		cyclopius	(Eversmann, 1844)	Accepted name	Accepted name	0	0	1	Terrestrial
445	Animalia	Arthropoda	Insecta	Lepidoptera	Papilionoidea	Nymphalidae	Satyrinae	Erebia		embla	(Thunberg, 1791)	Accepted name	Accepted name	0	0	1	Terrestrial
446	Animalia	Arthropoda	Insecta	Lepidoptera	Papilionoidea	Nymphalidae	Satyrinae	Erebia		disa	(Thunberg, 1791)	Accepted name	Accepted name	0	0	1	Terrestrial
447	Animalia	Arthropoda	Insecta	Lepidoptera	Papilionoidea	Nymphalidae	Satyrinae	Erebia		meolans	(Prunner, 1798)	Accepted name	Accepted name	0	0	1	Terrestrial
448	Animalia	Arthropoda	Insecta	Lepidoptera	Papilionoidea	Nymphalidae	Satyrinae	Erebia		dabanensis	Erschoff, 1872	Accepted name	Accepted name	0	0	1	Terrestrial
449	Animalia	Arthropoda	Insecta	Lepidoptera	Papilionoidea	Nymphalidae	Satyrinae	Erebia		jeniseiensis	Trybom, 1877	Accepted name	Accepted name	0	0	1	Terrestrial
450	Animalia	Arthropoda	Insecta	Lepidoptera	Papilionoidea	Nymphalidae	Satyrinae	Erebia		claudina	(Borkhausen, 1789)	Accepted name	Accepted name	0	0	1	Terrestrial
451	Animalia	Arthropoda	Insecta	Lepidoptera	Papilionoidea	Nymphalidae	Satyrinae	Erebia		manto	([Denis & Schiffermüller], 1775)	Accepted name	Accepted name	0	0	1	Terrestrial
452	Animalia	Arthropoda	Insecta	Lepidoptera	Papilionoidea	Nymphalidae	Satyrinae	Erebia		ottomana	Herrich-Schäffer, 1847	Accepted name	Accepted name	0	0	1	Terrestrial
453	Animalia	Arthropoda	Insecta	Lepidoptera	Papilionoidea	Nymphalidae	Satyrinae	Erebia		hispania	Butler, 1868	Accepted name	Accepted name	0	0	1	Terrestrial
454	Animalia	Arthropoda	Insecta	Lepidoptera	Papilionoidea	Nymphalidae	Satyrinae	Erebia		rondoui	Oberthür, 1908	Accepted name	Accepted name	0	0	1	Terrestrial
455	Animalia	Arthropoda	Insecta	Lepidoptera	Papilionoidea	Nymphalidae	Satyrinae	Erebia		callias	Edwards, 1871	Accepted name	Accepted name	0	0	1	Terrestrial
456	Animalia	Arthropoda	Insecta	Lepidoptera	Papilionoidea	Nymphalidae	Satyrinae	Erebia		tyndarus	(Esper, 1781)	Accepted name	Accepted name	0	0	1	Terrestrial
457	Animalia	Arthropoda	Insecta	Lepidoptera	Papilionoidea	Nymphalidae	Satyrinae	Erebia		cassioides	(Hohenwarth, 1792)	Accepted name	Accepted name	0	0	1	Terrestrial
458	Animalia	Arthropoda	Insecta	Lepidoptera	Papilionoidea	Nymphalidae	Satyrinae	Erebia		nivalis	Lorković & Lesse, 1954	Accepted name	Accepted name	0	0	1	Terrestrial
459	Animalia	Arthropoda	Insecta	Lepidoptera	Papilionoidea	Nymphalidae	Satyrinae	Erebia		neleus	(Freyer, 1832)	Accepted name	Accepted name	0	0	1	Terrestrial
460	Animalia	Arthropoda	Insecta	Lepidoptera	Papilionoidea	Nymphalidae	Satyrinae	Erebia		calcarius	Lorković, 1953	Accepted name	Accepted name	0	0	1	Terrestrial
461	Animalia	Arthropoda	Insecta	Lepidoptera	Papilionoidea	Nymphalidae	Satyrinae	Erebia		arvernensis	Oberthür, 1908	Accepted name	Accepted name	0	0	1	Terrestrial
462	Animalia	Arthropoda	Insecta	Lepidoptera	Papilionoidea	Nymphalidae	Satyrinae	Erebia		oeme	(Hübner, 1804)	Accepted name	Accepted name	0	0	1	Terrestrial
463	Animalia	Arthropoda	Insecta	Lepidoptera	Papilionoidea	Nymphalidae	Satyrinae	Erebia		gorge	(Hübner, 1804)	Accepted name	Accepted name	0	0	1	Terrestrial
464	Animalia	Arthropoda	Insecta	Lepidoptera	Papilionoidea	Nymphalidae	Satyrinae	Erebia		sthennyo	Graslin, 1850	Accepted name	Accepted name	0	0	1	Terrestrial
465	Animalia	Arthropoda	Insecta	Lepidoptera	Papilionoidea	Nymphalidae	Satyrinae	Erebia		pandrose	(Borkhausen, 1788)	Accepted name	Accepted name	0	0	1	Terrestrial
466	Animalia	Arthropoda	Insecta	Lepidoptera	Papilionoidea	Nymphalidae	Satyrinae	Erebia		eriphyle	(Freyer, 1836)	Accepted name	Accepted name	0	0	1	Terrestrial
467	Animalia	Arthropoda	Insecta	Lepidoptera	Papilionoidea	Nymphalidae	Satyrinae	Erebia		epistygne	(Hübner, 1819)	Accepted name	Accepted name	0	0	1	Terrestrial
468	Animalia	Arthropoda	Insecta	Lepidoptera	Papilionoidea	Nymphalidae	Satyrinae	Erebia		euryale	(Esper, 1805)	Accepted name	Accepted name	0	0	1	Terrestrial
469	Animalia	Arthropoda	Insecta	Lepidoptera	Papilionoidea	Nymphalidae	Satyrinae	Erebia		palarica	Chapman, 1905	Accepted name	Accepted name	0	0	1	Terrestrial
470	Animalia	Arthropoda	Insecta	Lepidoptera	Papilionoidea	Nymphalidae	Satyrinae	Erebia		ligea	(Linnaeus, 1758)	Accepted name	Accepted name	0	0	1	Terrestrial
471	Animalia	Arthropoda	Insecta	Lepidoptera	Papilionoidea	Nymphalidae	Satyrinae	Erebia		pluto	(Prunner, 1798)	Accepted name	Accepted name	0	0	1	Terrestrial
472	Animalia	Arthropoda	Insecta	Lepidoptera	Papilionoidea	Nymphalidae	Satyrinae	Erebia		aethiopellus	(Hoffmansegg, 1806)	Accepted name	Accepted name	0	0	1	Terrestrial
473	Animalia	Arthropoda	Insecta	Lepidoptera	Papilionoidea	Nymphalidae	Satyrinae	Erebia		gorgone	Boisduval, 1833	Accepted name	Accepted name	0	0	1	Terrestrial
474	Animalia	Arthropoda	Insecta	Lepidoptera	Papilionoidea	Nymphalidae	Satyrinae	Erebia		rhodopensis	Nicholl, 1900	Accepted name	Accepted name	0	0	1	Terrestrial
475	Animalia	Arthropoda	Insecta	Lepidoptera	Papilionoidea	Nymphalidae	Satyrinae	Erebia		mnestra	(Hübner, 1804)	Accepted name	Accepted name	0	0	1	Terrestrial
476	Animalia	Arthropoda	Insecta	Lepidoptera	Papilionoidea	Nymphalidae	Satyrinae	Erebia		albergana	(Prunner, 1798)	Accepted name	Accepted name	0	0	1	Terrestrial
477	Animalia	Arthropoda	Insecta	Lepidoptera	Papilionoidea	Nymphalidae	Satyrinae	Erebia		sudetica	Staudinger, 1861	Accepted name	Accepted name	0	0	1	Terrestrial
478	Animalia	Arthropoda	Insecta	Lepidoptera	Papilionoidea	Nymphalidae	Satyrinae	Erebia		melampus	(Fuessly, 1775)	Accepted name	Accepted name	0	0	1	Terrestrial
479	Animalia	Arthropoda	Insecta	Lepidoptera	Papilionoidea	Nymphalidae	Satyrinae	Erebia		triarius	(Prunner, 1798)	Accepted name	Accepted name	0	0	1	Terrestrial
480	Animalia	Arthropoda	Insecta	Lepidoptera	Papilionoidea	Nymphalidae	Satyrinae	Erebia		polaris	Staudinger, 1861	Accepted name	Accepted name	0	0	1	Terrestrial
481	Animalia	Arthropoda	Insecta	Lepidoptera	Papilionoidea	Nymphalidae	Satyrinae	Erebia		medusa	([Denis & Schiffermüller], 1775)	Accepted name	Accepted name	0	0	1	Terrestrial
482	Animalia	Arthropoda	Insecta	Lepidoptera	Papilionoidea	Nymphalidae	Satyrinae	Erebia		aethiops	(Esper, 1777)	Accepted name	Accepted name	0	0	1	Terrestrial
483	Animalia	Arthropoda	Insecta	Lepidoptera	Papilionoidea	Nymphalidae	Satyrinae	Erebia		pharte	(Hübner, 1804)	Accepted name	Accepted name	0	0	1	Terrestrial
484	Animalia	Arthropoda	Insecta	Lepidoptera	Papilionoidea	Nymphalidae	Satyrinae	Erebia		christi	Rätzer, 1890	Accepted name	Accepted name	0	0	1	Terrestrial
485	Animalia	Arthropoda	Insecta	Lepidoptera	Papilionoidea	Nymphalidae	Satyrinae	Erebia		orientalis	Elwes, 1900	Accepted name	Accepted name	0	0	1	Terrestrial
486	Animalia	Arthropoda	Insecta	Lepidoptera	Papilionoidea	Nymphalidae	Satyrinae	Erebia		epiphron	(Knoch, 1783)	Accepted name	Accepted name	0	0	1	Terrestrial
487	Animalia	Arthropoda	Insecta	Lepidoptera	Papilionoidea	Nymphalidae	Satyrinae	Erebia		flavofasciata	Heyne, 1895	Accepted name	Accepted name	0	0	1	Terrestrial
488	Animalia	Arthropoda	Insecta	Lepidoptera	Papilionoidea	Nymphalidae	Satyrinae	Erebia		montana	(Prunner, 1798)	Accepted name	Accepted name	0	0	1	Terrestrial
489	Animalia	Arthropoda	Insecta	Lepidoptera	Papilionoidea	Nymphalidae	Satyrinae	Erebia		styx	(Freyer, 1834)	Accepted name	Accepted name	0	0	1	Terrestrial
490	Animalia	Arthropoda	Insecta	Lepidoptera	Papilionoidea	Nymphalidae	Satyrinae	Erebia		stiria	(Godart, 1824)	Accepted name	Accepted name	0	0	1	Terrestrial
491	Animalia	Arthropoda	Insecta	Lepidoptera	Papilionoidea	Nymphalidae	Satyrinae	Erebia		scipio	Boisduval, 1833	Accepted name	Accepted name	0	0	1	Terrestrial
492	Animalia	Arthropoda	Insecta	Lepidoptera	Papilionoidea	Nymphalidae	Satyrinae	Erebia		pronoe	(Esper, 1780)	Accepted name	Accepted name	0	0	1	Terrestrial
493	Animalia	Arthropoda	Insecta	Lepidoptera	Papilionoidea	Nymphalidae	Satyrinae	Erebia		melas	(Herbst, 1796)	Accepted name	Accepted name	0	0	1	Terrestrial
494	Animalia	Arthropoda	Insecta	Lepidoptera	Papilionoidea	Nymphalidae	Satyrinae	Erebia		lefebvrei	(Boisduval, 1828)	Accepted name	Accepted name	0	0	1	Terrestrial
495	Animalia	Arthropoda	Insecta	Lepidoptera	Papilionoidea	Nymphalidae	Satyrinae	Erebia		zapateri	Oberthür, 1875	Accepted name	Accepted name	0	0	1	Terrestrial
496	Animalia	Arthropoda	Insecta	Lepidoptera	Papilionoidea	Nymphalidae	Satyrinae	Erebia		neoridas	(Boisduval, 1828)	Accepted name	Accepted name	0	0	1	Terrestrial

## Sheet: AcceptedInfraSpecificTaxa
AcceptedTaxonID	ParentSpeciesID	InfraSpeciesEpithet	InfraSpeciesAuthorString	InfraSpeciesMarker	GSDNameStatus	Sp2000NameStatus	IsExtinct	HasPreHolocene	HasModern	LifeZone	AdditionalData	LTSSpecialist	LTSDate	InfraSpeciesURL	GSDTaxonGUID	GSDNameGUID

## Sheet: Synonyms
ID	AcceptedTaxonID	Genus	SubGenusName	SpeciesEpithet	AuthorString	InfraSpeciesEpithet	InfraSpeciesMarker	InfraSpeciesAuthorString	GSDNameStatus	Sp2000NameStatus	GSDNameGUID

## Sheet: NameReferencesLinks
ID	Reference Type	ReferenceID

## Sheet: References
ReferenceID	Authors	Year	Title	Source

## Sheet: CommonNames
AcceptedTaxonID	CommonName	TransliteratedNames	Language	Country	Area	ReferenceID
1	Scarce Swallowtail		English
2	Iberian Scarce Swallowtail		English
3	Southern Swallowtail		English
4	Swallowtail		English
5	Corsican Swallowtail		English
6	Clouded Apollo		English
7	Small Apollo		English
8	Apollo		English
9	False Apollo		English
10	Eastern Festoon		English
11	Cretan Festoon		English
13	Spanish Festoon		English
14	Southern Festoon		English
15	Italian Festoon		English
16	Large Checkered Skipper		English
17	Northern Checquered Skipper		English
18	Arctic Skipper		English
19	Millet Skipper		English
20	Olive Haired Swift		English
21	Dark Hottentot		English
22	Dingy Swift		English
23	Large Skipper		English
24	Common Branded Skipper		English
25	Canarian Skipper		English
26	Lullworth Skipper		English
27	Levantine Skipper		English
28	Small Skipper		English
29	Essex Skipper		English
30	Persian Skipper		English
31	Red Underwing Skipper		English
32	Corsican Red-underwing Skipper		English
34	Hungarian Skipper		English
35	False Mallow Skipper		English
36	Mallow Skipper		English
37	Spinose Skipper		English
38	Tessellated Skipper		English
39	Large Grizzled Skipper		English
40	Marbled Skipper		English
41	Oriental Skipper		English
42	Tufted Skipper		English
43	False Marbled Skipper		English
44	Southern Marbled Skipper		English
45	Dingy Skipper		English
46	Inky Skipper		English
47	Southern Grizzled Skipper		English
48	Grizzled Skipper		English
49	Safflower Skipper		English
50	Yellow-banded Skipper		English
51	Alpine Checkered Skipper		English
52	Dusky Grizzled Skipper		English
53	Alpine Grizzled Skipper		English
54	Olive Skipper		English
55	Oberthur's Grizzled Skipper		English
56	Large Grizzled Skipper		English
57	Warren's Skipper		English
58	Foulquier's Grizzled Skipper		English
59	Rosy Grizzled Skipper		English
60	Carline Skipper		English
61	Cinquefoil Skipper		English
62	Sandy Grizzled Skipper		English
63	Eastern Wood White		English
64	Fenton's Wood White		English
65	Cryptic Wood White		English
66	Wood White		English
67	Real's Wood White		English
68	Brimstone		English
69	Canary Island Brimstone		English
70	Cleopatra		English
71	Madeiran Brimstone		English
72	Powdered Brimstone		English
73	African Migrant		English
74	Pale Clouded Yellow		English
75	Berger's Clouded Yellow		English
76	Mountain Clouded Yellow		English
77	Dawn Clouded Yellow		English
78	Lesser Clouded Yellow		English
79	Eastern Pale Clouded Yellow		English
80	Clouded Yellow		English
81	Danube Clouded Yellow		English
82	Balkan Clouded Yellow		English
83	Arctic Sulfur		English
84	Pale Arctic Clouded Yellow		English
85	Greenland Sulphur		English
86	Desert Orange Tip		English
87	Black-veined white		English
88	Small Bath White		English
89	Peak White		English
90	Eastern Bath White		English
91	Bath White		English
92	Krueper's Small White		English
93	Large Cabbage White		English
94	Madeiran Large White		English
95	Canary Island Large White		English
96	Cabbage White		English
97	Southern Small White		English
98	Mountain Small White		English
99	Mountain Green-veined White		English
100	Green-veined White		English
101	Balkan Green-veined White		English
102	Pech's White		English
103	Tenerife Green-striped White		English
104	Gran Canarian Green-striped White		English
105	Fuerteventura Green-striped White		English
106	Green-striped White		English
107	Corsican Dappled White		English
108	Western Dappled White		English
109	Mountain Dappled White		English
110	Dappled White		English
111	Greenish Black-tip		English
112	Eastern Greenish Black-tip		English
113	Spanish Greenish Black-tip		English
115	Sooty Orange Tip		English
116	Provence Orange-tip		English
117	Orange Tip		English
118	Grüner's Orange Tip		English
119	Eastern Orange Tip		English
120	Duke of Burgundy Fritillary		English
122	Violet Copper		English
123	Purple-shot Copper		English
124	Fiery Copper		English
125	Lesser Fiery Copper		English
126	Large Copper		English
127	Purple-edged Copper		English
128	Balkan Copper		English
129	Grecian Copper		English
130	Iberian Sooty Copper		English
131	American Copper		English
132	Scarce Copper		English
133	Sooty Copper		English
134	Arab Leopard		English
135	Brown Hairstreak		English
136	Purple Hairstreak		English
137	Spanish Purple Hairstreak		English
138	Cardenillo		English
139	Nogel's Hairstreak		English
141	Chapman's Green Hairstreak		English
143	Green Hairstreak		English
146	Black Hairstreak		English
147	Ilex Hairstreak		English
148	False Ilex Hairstreak		English
149	Orange-banded Hairstreak		English
150	White-letter Hairstreak		English
151	Blue-spot Hairstreak		English
152	Sloe Hairstreak		English
153	Common Zebra Blue		English
154	Canary Blue		English
155	Bright Babul Blue		English
156	African Babul Blue		English
157	Long-tailed Blue		English
158	Geranium Bronze		English
159	Holly Blue		English
160	African Pierrot		English
161	Black-Spotted Pierrot		English
162	Alcon Blue		English
163	Large Blue		English
164	Scarce Large Blue		English
165	Dusky Large Blue		English
166	Odd-spot Blue		English
167	Bavius Blue		English
168	Sardinian Blue		English
169	False Baton Blue		English
170	Panoptes Blue		English
171	Eastern Baton Blue		English
172	Baton blue		English
173	Chequered Blue		English
175	Iolas Blue		English
177	Black-eyed Blue		English
178	Paphos Blue		English
179	Green-underside Blue		English
180	African Grass Blue		English
181	Dark Grass Blue		English
183	Chapman's Cupid		English
184	Eastern Short-tailed Blue		English
185	Provençal Short-tailed Blue		English
186	Osiris Blue		English
187	Little Blue		English
188	Lorquin's Blue		English
189	Small Desert Blue		English
190	Grass Jewel		English
191	Silver-studded Blue		English
192	Idas Blue		English
193	Bellier's Blue		English
194	Northern Blue		English
195	Alpine Blue		English
196	Cranberry Blue		English
197	Gavarnie Blue		English
198	Bosnian Blue		English
199	Zullich's Blue		English
200	Glandon's Blue		English
201	Arctic Blue		English
202	Loew's Blue		English
203	Geranium Argus		English
204	Cretan Argus		English
205	Spanish Zephr Blue		English
206	Eastern Brown Argus		English
207	Alpine Zephyr Blue		English
208	Zephyr Blue		English
210	Mazarine Blue		English
212	Spanish Argus		English
213	Blue Argus		English
214	Southern Brown Argus		English
215	Silvery Argus		English
216	Mountain Argus		English
217	Southern Mountain Argus		English
218	Brown Argus		English
219	Pontic Blue		English
220	Provence Chalkhill Blue		English
222	Adonis Blue		English
223	Chalkhill Blue		English
224	Azure Chalkhill Blue		English
225	Spanish Chalkhill Blue		English
226	Escher's Blue		English
227	Chapman's Blue		English
228	Meleager's Blue		English
229	Amanda's Blue		English
230	Nevada Blue		English
231	Mother-of-Pearl Blue		English
232	Turquoise Blue		English
234	Common Blue		English
235	Eros Blue		English
236	Damon Blue		English
239	Anomalous Blue		English
240	Ripart's Anomalous Blue		English
241	Higgins' Anomalous Blue		English
242	Chelmos Blue		English
243	Andalusian Anomalous Blue		English
244	Catalonian Furry Blue		English
245	Oberthur's Anomalous Blue		English
246	Furry Blue		English
247	Piedmont Anomalous Blue		English
249	Kolev's Anomalous Blue		English
250	Grecian Anomalous Blue		English
251	Common Glider		English
252	Hungarian Glider		English
253	Southern White Admiral		English
254	Poplar Admiral		English
255	White Admiral		English
256	Queen of Spain Fritillary		English
258	Twin-spot Fritillary		English
259	Lesser Marbled Fritillary		English
260	Marbled Fritillary		English
261	Silver-washed Fritillary		English
262	Cardinal		English
263	Pallas' Fritillary		English
264	Dark Green Fritillary		English
265	Corsican Fritillary		English
266	Niobe Fritillary		English
267	High Brown Fritillary		English
268	Bog Fritillary		English
269	Balkan Fritillary		English
270	Shepherd's Fritillary		English
272	Mountain Fritillary		English
273	Cranberry Fritillary		English
275	Polar's Fritillary		English
276	Thor's Fritillary		English
277	Small Pearl-bordered Fritillary		English
278	Pearl-bordered Fritillary		English
279	Weaver's Fritillary		English
280	Dusky-winged Fritillary		English
281	Frigga's Fritillary		English
282	Frejya's Fritillary		English
285	Titania's Fritillary		English
286	Arctic Fritillary		English
288	Purple Emperor		English
289	Freyer's Purple Emperor		English
290	Lesser Purple Emperor		English
291	Map Butterfly		English
292	American Painted Lady		English
293	Painted Lady		English
294	Canary Red Admiral		English
295	Red Admiral		English
296	Peacock		English
297	Small Tortoiseshell		English
298	Corsican Small Tortoiseshell		English
299	Southern Comma		English
300	Comma		English
301	False Comma		English
302	Large Tortoiseshell		English
303	Yellow-legged Tortoiseshell		English
304	Camberwell Beauty		English
305	Danaid Eggfly		English
306	Spanish Fritillary		English
307	Marsh Fritillary		English
308	Cynthia's Fritillary		English
309	Lapland Fritillary		English
310	Scarce Fritillary		English
311	Asian Fritillary		English
312	Desert Fritillary		English
313	Red-Band Fritillary		English
314	Freyer's Fritillary		English
315	Aetherie Fritillary		English
316	Knapweed Fritillary		English
317	Eastern Knapweed Fritillary		English
318	Glanville Fritillary		English
319	False-heath Fritillary		English
321	Provençal Fritillary		English
322	Assmann's Fritillary		English
323	Heath Fritillary		English
324	Grison's Fritillary		English
325	Meadow Fritillary		English
326	Nickerl's Fritillary		English
327	Little Fritillary		English
328	Nettle-tree Butterfly		English
329	Black Weined Brown		English
330	African Queen		English
331	Sahel Charaxes		English
333	False Ringlet		English
334	Austaut's Algerian Heath		English
335	Cretan Small Heath		English
336	Small Heath		English
337	Common Ringlet		English
338	Eastern Large Heath		English
340	Chestnut Heath		English
341	Corsican Heath		English
342	Russian Heath		English
343	Scarce Heath		English
344	Alpine Heath		English
345	Balkan Heath		English
346	Pearly Heath		English
347	Lattice Brown		English
348	Lesser Lattice Brown		English
349	Woodland Brown		English
350	Madeiran Speckled Wood		English
351	Canary Speckled Wood		English
352	Speckled Wood		English
353	Large Wall Brown		English
355	Northern Wall Brown		English
356	Corsican Wall Brown		English
357	Wall Brown		English
358	Esper's Marbled White		English
359	Balkan Marbled White		English
360	Iberian Marbled White		English
361	Marbled White		English
362	Spanish Marbled White		English
363	Italian Marbled White		English
364	Sicilian Marbled White		English
365	Western Marbled White		English
366	Freyer's Grayling		English
367	Tree Grayling		English
368	La Palma Grayling		English
369	El Hierro Grayling		English
370	Tenerife Grayling		English
371	Gran Canarian Grayling		English
372	Gomera Grayling		English
373	Striped Grayling		English
374	Corsican Grayling		English
376	Rock Grayling		English
377	Eastern Rock Grayling		English
378	Woodland Grayling		English
379	Samos Grayling		English
380	Sao Miguel Grayling		English
381	Azores Grayling		English
382	Balkan Grayling		English
383	Madeiran Grayling		English
384	Rock Grayling		English
385	Sicilian Grayling		English
386	Southern Grayling		English
387	Delattin's Graylling		English
388	Italian Grayling		English
389	Eolian Grayling		English
390	Lesbos Grayling		English
391	Ponza Grayling		English
392	Cyprus Grayling		English
393	Cretan Grayling		English
394	Karpathos Grayling		English
395	Dryad		English
396	Great Banded Grayling		English
397	False Grayling		English
399	White-veined Arctic		English
401	Melissa Arctic		English
403	Baltic Grayling		English
404	Norse Grayling		English
405	Polixenes Arctic		English
406	Alpine Grayling		English
407	Great Sooty Satyr		English
409	Black Satyr		English
410	The Hermit		English
411	Southern Hermit		English
412	Dark Rockbrown		English
413	Grey Asian Grayling		English
414	Grecian Grayling		English
415	Brown's Grayling		English
416	White-banded Grayling		English
418	Nevada Grayling		English
421	Macedonian Grayling		English
422	Dark Grayling		English
423	Dil's Grayling		English
424	Common Three-Ring		English
425	Dalmatian Ringlet		English
427	Dusky Meadow Brown		English
428	Oriental Meadow Brown		English
429	Ringlet		English
430	Southern Gatekeeper		English
431	Gatekeeper		English
432	Spanish Gatekeeper		English
433	Meadow Brown		English
434	Sardinian Meadow Brown		English
435	Chios Meadow Brown		English
436	Turkish Meadow Brown		English
437	Cyprus Meadow Brown		English
438	Aegean Meadow Brown		English
439	Thomson's Meadow Brown		English
441	Banded Alpine		English
442	Red-disked Alpine		English
443	Arctic Alpine		English
445	Lapland Ringlet		English
446	Arctic Ringlet		English
447	Piedmont Ringlet		English
450	White Speck Ringlet		English
451	Yellow-spotted Ringlet		English
452	Ottoman Brassy Ringlet		English
453	Spanish Brassy Ringlet		English
454	Pyrenees Brassy Ringlet		English
455	Colorado Alpine		English
456	Swiss Brassy Ringlet		English
457	Common Brassy Ringlet		English
458	De Lesse's Brassy Ringlet		English
460	Lorkovic's Brassy Ringlet		English
461	Western Brassy Ringlet		English
462	Bright-eyed Ringlet		English
463	Silky Ringlet		English
464	False Dewy Ringlet		English
465	Dewy Ringlet		English
466	Eriphyle Ringlet		English
467	Spring Ringlet		English
468	Large Ringlet		English
469	Chapman's Ringlet		English
470	Arran Brown		English
471	Sooty Ringlet		English
472	False Mnestra Ringlet		English
473	Gavarnie Ringlet		English
474	Nicholl's Ringlet		English
475	Mnestra's Ringlet		English
476	Almond-eyed Ringlet		English
477	Sudeten Ringlet		English
478	Lesser Mountain Ringlet		English
479	de Prunner's Ringlet		English
480	Arctic Woodland Ringlet		English
481	Woodland Ringlet		English
482	Scotch Argus		English
483	Blind Ringlet		English
484	Raetzer's Ringlet		English
485	Bulgarian Ringlet		English
486	Mountain Ringlet		English
487	Yellow-Banded Ringlet		English
488	Marbled Ringlet		English
489	Stygian Ringlet		English
490	Styrian Ringlet		English
491	Larche Ringlet		English
492	Water Ringlet		English
493	Black Ringlet		English
494	Lefèbvre's Ringlet		English
495	Zapater's Ringlet		English
496	Autumn Ringlet		English

## Sheet: Distribution
AcceptedTaxonID	DistributionElement	StandardInUse	DistributionStatus
1	AL	FAO-ISO	Native
2	AL	FAO-ISO	Absent
3	AL	FAO-ISO	Native
4	AL	FAO-ISO	Native
5	AL	FAO-ISO	Absent
6	AL	FAO-ISO	Native
7	AL	FAO-ISO	Absent
8	AL	FAO-ISO	Native
9	AL	FAO-ISO	Absent
10	AL	FAO-ISO	Native
11	AL	FAO-ISO	Absent
12	AL	FAO-ISO	Absent
13	AL	FAO-ISO	Absent
14	AL	FAO-ISO	Native
15	AL	FAO-ISO	Absent
16	AL	FAO-ISO	Uncertain
17	AL	FAO-ISO	Absent
18	AL	FAO-ISO	Native
19	AL	FAO-ISO	Absent
20	AL	FAO-ISO	Absent
21	AL	FAO-ISO	Native
22	AL	FAO-ISO	Native
23	AL	FAO-ISO	Native
24	AL	FAO-ISO	Native
25	AL	FAO-ISO	Absent
26	AL	FAO-ISO	Native
27	AL	FAO-ISO	Absent
28	AL	FAO-ISO	Native
29	AL	FAO-ISO	Native
30	AL	FAO-ISO	Native
31	AL	FAO-ISO	Absent
32	AL	FAO-ISO	Absent
33	AL	FAO-ISO	Absent
34	AL	FAO-ISO	Native
35	AL	FAO-ISO	Absent
36	AL	FAO-ISO	Native
37	AL	FAO-ISO	Absent
38	AL	FAO-ISO	Uncertain
39	AL	FAO-ISO	Native
40	AL	FAO-ISO	Native
41	AL	FAO-ISO	Native
42	AL	FAO-ISO	Native
43	AL	FAO-ISO	Absent
44	AL	FAO-ISO	Absent
45	AL	FAO-ISO	Native
46	AL	FAO-ISO	Native
47	AL	FAO-ISO	Absent
48	AL	FAO-ISO	Native
49	AL	FAO-ISO	Native
50	AL	FAO-ISO	Native
51	AL	FAO-ISO	Absent
52	AL	FAO-ISO	Absent
53	AL	FAO-ISO	Native
54	AL	FAO-ISO	Native
55	AL	FAO-ISO	Native
56	AL	FAO-ISO	Native
57	AL	FAO-ISO	Absent
58	AL	FAO-ISO	Absent
59	AL	FAO-ISO	Absent
60	AL	FAO-ISO	Absent
61	AL	FAO-ISO	Absent
62	AL	FAO-ISO	Native
63	AL	FAO-ISO	Native
64	AL	FAO-ISO	Absent
65	AL	FAO-ISO	Native
66	AL	FAO-ISO	Native
67	AL	FAO-ISO	Absent
68	AL	FAO-ISO	Native
69	AL	FAO-ISO	Absent
70	AL	FAO-ISO	Native
71	AL	FAO-ISO	Absent
72	AL	FAO-ISO	Native
73	AL	FAO-ISO	Absent
74	AL	FAO-ISO	Uncertain
75	AL	FAO-ISO	Native
76	AL	FAO-ISO	Absent
77	AL	FAO-ISO	Native
78	AL	FAO-ISO	Absent
79	AL	FAO-ISO	Absent
80	AL	FAO-ISO	Native
81	AL	FAO-ISO	Absent
82	AL	FAO-ISO	Native
83	AL	FAO-ISO	Absent
84	AL	FAO-ISO	Absent
85	AL	FAO-ISO	Absent
86	AL	FAO-ISO	Absent
87	AL	FAO-ISO	Native
88	AL	FAO-ISO	Native
89	AL	FAO-ISO	Absent
90	AL	FAO-ISO	Native
91	AL	FAO-ISO	Absent
92	AL	FAO-ISO	Native
93	AL	FAO-ISO	Native
94	AL	FAO-ISO	Absent
95	AL	FAO-ISO	Absent
96	AL	FAO-ISO	Native
97	AL	FAO-ISO	Native
98	AL	FAO-ISO	Native
99	AL	FAO-ISO	Absent
100	AL	FAO-ISO	Native
101	AL	FAO-ISO	Native
102	AL	FAO-ISO	Absent
103	AL	FAO-ISO	Absent
104	AL	FAO-ISO	Absent
105	AL	FAO-ISO	Absent
106	AL	FAO-ISO	Absent
107	AL	FAO-ISO	Absent
108	AL	FAO-ISO	Absent
109	AL	FAO-ISO	Absent
110	AL	FAO-ISO	Native
111	AL	FAO-ISO	Absent
112	AL	FAO-ISO	Native
113	AL	FAO-ISO	Absent
114	AL	FAO-ISO	Absent
115	AL	FAO-ISO	Absent
116	AL	FAO-ISO	Absent
117	AL	FAO-ISO	Native
118	AL	FAO-ISO	Native
119	AL	FAO-ISO	Native
120	AL	FAO-ISO	Native
121	AL	FAO-ISO	Absent
122	AL	FAO-ISO	Absent
123	AL	FAO-ISO	Native
124	AL	FAO-ISO	Absent
125	AL	FAO-ISO	Native
126	AL	FAO-ISO	Native
127	AL	FAO-ISO	Absent
128	AL	FAO-ISO	Native
129	AL	FAO-ISO	Native
130	AL	FAO-ISO	Absent
131	AL	FAO-ISO	Native
132	AL	FAO-ISO	Native
133	AL	FAO-ISO	Native
134	AL	FAO-ISO	Absent
135	AL	FAO-ISO	Native
136	AL	FAO-ISO	Native
137	AL	FAO-ISO	Absent
138	AL	FAO-ISO	Absent
139	AL	FAO-ISO	Absent
140	AL	FAO-ISO	Absent
141	AL	FAO-ISO	Absent
142	AL	FAO-ISO	Absent
143	AL	FAO-ISO	Native
144	AL	FAO-ISO	Absent
145	AL	FAO-ISO	Absent
146	AL	FAO-ISO	Uncertain
147	AL	FAO-ISO	Native
148	AL	FAO-ISO	Absent
149	AL	FAO-ISO	Absent
150	AL	FAO-ISO	Native
151	AL	FAO-ISO	Native
152	AL	FAO-ISO	Native
153	AL	FAO-ISO	Native
154	AL	FAO-ISO	Absent
155	AL	FAO-ISO	Absent
156	AL	FAO-ISO	Absent
157	AL	FAO-ISO	Native
158	AL	FAO-ISO	Alien
159	AL	FAO-ISO	Native
160	AL	FAO-ISO	Absent
161	AL	FAO-ISO	Native
162	AL	FAO-ISO	Native
163	AL	FAO-ISO	Native
164	AL	FAO-ISO	Absent
165	AL	FAO-ISO	Absent
166	AL	FAO-ISO	Absent
167	AL	FAO-ISO	Absent
168	AL	FAO-ISO	Absent
169	AL	FAO-ISO	Absent
170	AL	FAO-ISO	Absent
171	AL	FAO-ISO	Native
172	AL	FAO-ISO	Absent
173	AL	FAO-ISO	Native
174	AL	FAO-ISO	Absent
175	AL	FAO-ISO	Native
176	AL	FAO-ISO	Absent
177	AL	FAO-ISO	Absent
178	AL	FAO-ISO	Absent
179	AL	FAO-ISO	Native
180	AL	FAO-ISO	Absent
181	AL	FAO-ISO	Absent
182	AL	FAO-ISO	Absent
183	AL	FAO-ISO	Native
184	AL	FAO-ISO	Native
185	AL	FAO-ISO	Native
186	AL	FAO-ISO	Native
187	AL	FAO-ISO	Native
188	AL	FAO-ISO	Absent
189	AL	FAO-ISO	Absent
190	AL	FAO-ISO	Absent
191	AL	FAO-ISO	Native
192	AL	FAO-ISO	Native
193	AL	FAO-ISO	Absent
194	AL	FAO-ISO	Native
195	AL	FAO-ISO	Absent
196	AL	FAO-ISO	Absent
197	AL	FAO-ISO	Absent
198	AL	FAO-ISO	Absent
199	AL	FAO-ISO	Absent
200	AL	FAO-ISO	Absent
201	AL	FAO-ISO	Absent
202	AL	FAO-ISO	Absent
203	AL	FAO-ISO	Native
204	AL	FAO-ISO	Absent
205	AL	FAO-ISO	Absent
206	AL	FAO-ISO	Absent
207	AL	FAO-ISO	Absent
208	AL	FAO-ISO	Native
209	AL	FAO-ISO	Absent
210	AL	FAO-ISO	Native
211	AL	FAO-ISO	Absent
212	AL	FAO-ISO	Absent
213	AL	FAO-ISO	Native
214	AL	FAO-ISO	Absent
215	AL	FAO-ISO	Absent
216	AL	FAO-ISO	Native
217	AL	FAO-ISO	Absent
218	AL	FAO-ISO	Native
219	AL	FAO-ISO	Absent
220	AL	FAO-ISO	Absent
221	AL	FAO-ISO	Absent
222	AL	FAO-ISO	Native
223	AL	FAO-ISO	Native
224	AL	FAO-ISO	Absent
225	AL	FAO-ISO	Absent
226	AL	FAO-ISO	Native
227	AL	FAO-ISO	Native
228	AL	FAO-ISO	Native
229	AL	FAO-ISO	Native
230	AL	FAO-ISO	Absent
231	AL	FAO-ISO	Absent
232	AL	FAO-ISO	Native
233	AL	FAO-ISO	Absent
234	AL	FAO-ISO	Native
235	AL	FAO-ISO	Native
236	AL	FAO-ISO	Native
237	AL	FAO-ISO	Absent
238	AL	FAO-ISO	Absent
239	AL	FAO-ISO	Native
240	AL	FAO-ISO	Native
241	AL	FAO-ISO	Absent
242	AL	FAO-ISO	Absent
243	AL	FAO-ISO	Absent
244	AL	FAO-ISO	Absent
245	AL	FAO-ISO	Absent
246	AL	FAO-ISO	Absent
247	AL	FAO-ISO	Absent
248	AL	FAO-ISO	Absent
249	AL	FAO-ISO	Absent
250	AL	FAO-ISO	Absent
251	AL	FAO-ISO	Absent
252	AL	FAO-ISO	Native
253	AL	FAO-ISO	Native
254	AL	FAO-ISO	Absent
255	AL	FAO-ISO	Absent
256	AL	FAO-ISO	Native
257	AL	FAO-ISO	Absent
258	AL	FAO-ISO	Native
259	AL	FAO-ISO	Native
260	AL	FAO-ISO	Native
261	AL	FAO-ISO	Native
262	AL	FAO-ISO	Native
263	AL	FAO-ISO	Absent
264	AL	FAO-ISO	Native
265	AL	FAO-ISO	Absent
266	AL	FAO-ISO	Native
267	AL	FAO-ISO	Native
268	AL	FAO-ISO	Absent
269	AL	FAO-ISO	Native
270	AL	FAO-ISO	Native
271	AL	FAO-ISO	Absent
272	AL	FAO-ISO	Absent
273	AL	FAO-ISO	Absent
274	AL	FAO-ISO	Absent
275	AL	FAO-ISO	Absent
276	AL	FAO-ISO	Absent
277	AL	FAO-ISO	Absent
278	AL	FAO-ISO	Native
279	AL	FAO-ISO	Native
280	AL	FAO-ISO	Absent
281	AL	FAO-ISO	Absent
282	AL	FAO-ISO	Absent
283	AL	FAO-ISO	Absent
284	AL	FAO-ISO	Absent
285	AL	FAO-ISO	Native
286	AL	FAO-ISO	Absent
287	AL	FAO-ISO	Absent
288	AL	FAO-ISO	Native
289	AL	FAO-ISO	Native
290	AL	FAO-ISO	Native
291	AL	FAO-ISO	Absent
292	AL	FAO-ISO	Absent
293	AL	FAO-ISO	Migrant
294	AL	FAO-ISO	Absent
295	AL	FAO-ISO	Native
296	AL	FAO-ISO	Native
297	AL	FAO-ISO	Native
298	AL	FAO-ISO	Absent
299	AL	FAO-ISO	Native
300	AL	FAO-ISO	Native
301	AL	FAO-ISO	Absent
302	AL	FAO-ISO	Native
303	AL	FAO-ISO	Native
304	AL	FAO-ISO	Native
305	AL	FAO-ISO	Absent
306	AL	FAO-ISO	Absent
307	AL	FAO-ISO	Native
308	AL	FAO-ISO	Absent
309	AL	FAO-ISO	Absent
310	AL	FAO-ISO	Native
311	AL	FAO-ISO	Absent
312	AL	FAO-ISO	Native
313	AL	FAO-ISO	Native
314	AL	FAO-ISO	Absent
315	AL	FAO-ISO	Absent
316	AL	FAO-ISO	Native
317	AL	FAO-ISO	Native
318	AL	FAO-ISO	Native
319	AL	FAO-ISO	Native
320	AL	FAO-ISO	Absent
321	AL	FAO-ISO	Absent
322	AL	FAO-ISO	Absent
323	AL	FAO-ISO	Native
324	AL	FAO-ISO	Absent
325	AL	FAO-ISO	Absent
326	AL	FAO-ISO	Native
327	AL	FAO-ISO	Absent
328	AL	FAO-ISO	Native
329	AL	FAO-ISO	Absent
330	AL	FAO-ISO	Migrant
331	AL	FAO-ISO	Native
332	AL	FAO-ISO	Absent
333	AL	FAO-ISO	Absent
334	AL	FAO-ISO	Absent
335	AL	FAO-ISO	Absent
336	AL	FAO-ISO	Native
337	AL	FAO-ISO	Absent
338	AL	FAO-ISO	Native
339	AL	FAO-ISO	Absent
340	AL	FAO-ISO	Uncertain
341	AL	FAO-ISO	Absent
342	AL	FAO-ISO	Native
343	AL	FAO-ISO	Absent
344	AL	FAO-ISO	Absent
345	AL	FAO-ISO	Native
346	AL	FAO-ISO	Native
347	AL	FAO-ISO	Native
348	AL	FAO-ISO	Native
349	AL	FAO-ISO	Absent
350	AL	FAO-ISO	Absent
351	AL	FAO-ISO	Absent
352	AL	FAO-ISO	Native
353	AL	FAO-ISO	Native
354	AL	FAO-ISO	Absent
355	AL	FAO-ISO	Native
356	AL	FAO-ISO	Absent
357	AL	FAO-ISO	Native
358	AL	FAO-ISO	Native
359	AL	FAO-ISO	Native
360	AL	FAO-ISO	Absent
361	AL	FAO-ISO	Native
362	AL	FAO-ISO	Absent
363	AL	FAO-ISO	Absent
364	AL	FAO-ISO	Absent
365	AL	FAO-ISO	Absent
366	AL	FAO-ISO	Native
367	AL	FAO-ISO	Native
368	AL	FAO-ISO	Absent
369	AL	FAO-ISO	Absent
370	AL	FAO-ISO	Absent
371	AL	FAO-ISO	Absent
372	AL	FAO-ISO	Absent
373	AL	FAO-ISO	Absent
374	AL	FAO-ISO	Absent
375	AL	FAO-ISO	Absent
376	AL	FAO-ISO	Absent
377	AL	FAO-ISO	Native
378	AL	FAO-ISO	Native
379	AL	FAO-ISO	Absent
380	AL	FAO-ISO	Absent
381	AL	FAO-ISO	Absent
382	AL	FAO-ISO	Native
383	AL	FAO-ISO	Absent
384	AL	FAO-ISO	Native
385	AL	FAO-ISO	Absent
386	AL	FAO-ISO	Absent
387	AL	FAO-ISO	Native
388	AL	FAO-ISO	Absent
389	AL	FAO-ISO	Absent
390	AL	FAO-ISO	Absent
391	AL	FAO-ISO	Absent
392	AL	FAO-ISO	Absent
393	AL	FAO-ISO	Absent
394	AL	FAO-ISO	Absent
395	AL	FAO-ISO	Native
396	AL	FAO-ISO	Native
397	AL	FAO-ISO	Native
398	AL	FAO-ISO	Absent
399	AL	FAO-ISO	Absent
400	AL	FAO-ISO	Absent
401	AL	FAO-ISO	Absent
402	AL	FAO-ISO	Absent
403	AL	FAO-ISO	Absent
404	AL	FAO-ISO	Absent
405	AL	FAO-ISO	Absent
406	AL	FAO-ISO	Absent
407	AL	FAO-ISO	Native
408	AL	FAO-ISO	Absent
409	AL	FAO-ISO	Absent
410	AL	FAO-ISO	Native
411	AL	FAO-ISO	Absent
412	AL	FAO-ISO	Absent
413	AL	FAO-ISO	Native
414	AL	FAO-ISO	Absent
415	AL	FAO-ISO	Native
416	AL	FAO-ISO	Absent
417	AL	FAO-ISO	Native
418	AL	FAO-ISO	Absent
419	AL	FAO-ISO	Absent
420	AL	FAO-ISO	Absent
421	AL	FAO-ISO	Absent
422	AL	FAO-ISO	Native
423	AL	FAO-ISO	Absent
424	AL	FAO-ISO	Absent
425	AL	FAO-ISO	Absent
426	AL	FAO-ISO	Absent
427	AL	FAO-ISO	Native
428	AL	FAO-ISO	Native
429	AL	FAO-ISO	Native
430	AL	FAO-ISO	Native
431	AL	FAO-ISO	Native
432	AL	FAO-ISO	Absent
433	AL	FAO-ISO	Native
434	AL	FAO-ISO	Absent
435	AL	FAO-ISO	Absent
436	AL	FAO-ISO	Absent
437	AL	FAO-ISO	Absent
438	AL	FAO-ISO	Absent
439	AL	FAO-ISO	Absent
440	AL	FAO-ISO	Absent
441	AL	FAO-ISO	Absent
442	AL	FAO-ISO	Absent
443	AL	FAO-ISO	Absent
444	AL	FAO-ISO	Absent
445	AL	FAO-ISO	Absent
446	AL	FAO-ISO	Absent
447	AL	FAO-ISO	Absent
448	AL	FAO-ISO	Absent
449	AL	FAO-ISO	Absent
450	AL	FAO-ISO	Absent
451	AL	FAO-ISO	Absent
452	AL	FAO-ISO	Native
453	AL	FAO-ISO	Absent
454	AL	FAO-ISO	Absent
455	AL	FAO-ISO	Absent
456	AL	FAO-ISO	Absent
457	AL	FAO-ISO	Absent
458	AL	FAO-ISO	Absent
459	AL	FAO-ISO	Native
460	AL	FAO-ISO	Absent
461	AL	FAO-ISO	Absent
462	AL	FAO-ISO	Native
463	AL	FAO-ISO	Native
464	AL	FAO-ISO	Absent
465	AL	FAO-ISO	Native
466	AL	FAO-ISO	Absent
467	AL	FAO-ISO	Absent
468	AL	FAO-ISO	Native
469	AL	FAO-ISO	Absent
470	AL	FAO-ISO	Native
471	AL	FAO-ISO	Absent
472	AL	FAO-ISO	Absent
473	AL	FAO-ISO	Absent
474	AL	FAO-ISO	Native
475	AL	FAO-ISO	Absent
476	AL	FAO-ISO	Absent
477	AL	FAO-ISO	Absent
478	AL	FAO-ISO	Absent
479	AL	FAO-ISO	Native
480	AL	FAO-ISO	Absent
481	AL	FAO-ISO	Native
482	AL	FAO-ISO	Native
483	AL	FAO-ISO	Absent
484	AL	FAO-ISO	Absent
485	AL	FAO-ISO	Absent
486	AL	FAO-ISO	Native
487	AL	FAO-ISO	Absent
488	AL	FAO-ISO	Absent
489	AL	FAO-ISO	Absent
490	AL	FAO-ISO	Absent
491	AL	FAO-ISO	Absent
492	AL	FAO-ISO	Native
493	AL	FAO-ISO	Native
494	AL	FAO-ISO	Absent
495	AL	FAO-ISO	Absent
496	AL	FAO-ISO	Absent
1	AD	FAO-ISO	Absent
2	AD	FAO-ISO	Native
3	AD	FAO-ISO	Absent
4	AD	FAO-ISO	Native
5	AD	FAO-ISO	Absent
6	AD	FAO-ISO	Native
7	AD	FAO-ISO	Absent
8	AD	FAO-ISO	Native
9	AD	FAO-ISO	Absent
10	AD	FAO-ISO	Absent
11	AD	FAO-ISO	Absent
12	AD	FAO-ISO	Absent
13	AD	FAO-ISO	Native
14	AD	FAO-ISO	Absent
15	AD	FAO-ISO	Absent
16	AD	FAO-ISO	Absent
17	AD	FAO-ISO	Absent
18	AD	FAO-ISO	Native
19	AD	FAO-ISO	Absent
20	AD	FAO-ISO	Absent
21	AD	FAO-ISO	Absent
22	AD	FAO-ISO	Absent
23	AD	FAO-ISO	Native
24	AD	FAO-ISO	Native
25	AD	FAO-ISO	Absent
26	AD	FAO-ISO	Native
27	AD	FAO-ISO	Absent
28	AD	FAO-ISO	Native
29	AD	FAO-ISO	Native
30	AD	FAO-ISO	Absent
31	AD	FAO-ISO	Native
32	AD	FAO-ISO	Absent
33	AD	FAO-ISO	Absent
34	AD	FAO-ISO	Absent
35	AD	FAO-ISO	Absent
36	AD	FAO-ISO	Native
37	AD	FAO-ISO	Absent
38	AD	FAO-ISO	Absent
39	AD	FAO-ISO	Absent
40	AD	FAO-ISO	Native
41	AD	FAO-ISO	Absent
42	AD	FAO-ISO	Native
43	AD	FAO-ISO	Absent
44	AD	FAO-ISO	Absent
45	AD	FAO-ISO	Native
46	AD	FAO-ISO	Absent
47	AD	FAO-ISO	Native
48	AD	FAO-ISO	Absent
49	AD	FAO-ISO	Native
50	AD	FAO-ISO	Absent
51	AD	FAO-ISO	Absent
52	AD	FAO-ISO	Native
53	AD	FAO-ISO	Native
54	AD	FAO-ISO	Native
55	AD	FAO-ISO	Absent
56	AD	FAO-ISO	Native
57	AD	FAO-ISO	Absent
58	AD	FAO-ISO	Absent
59	AD	FAO-ISO	Absent
60	AD	FAO-ISO	Absent
61	AD	FAO-ISO	Native
62	AD	FAO-ISO	Absent
63	AD	FAO-ISO	Absent
64	AD	FAO-ISO	Absent
65	AD	FAO-ISO	Absent
66	AD	FAO-ISO	Native
67	AD	FAO-ISO	Native
68	AD	FAO-ISO	Native
69	AD	FAO-ISO	Absent
70	AD	FAO-ISO	Native
71	AD	FAO-ISO	Absent
72	AD	FAO-ISO	Absent
73	AD	FAO-ISO	Absent
74	AD	FAO-ISO	Absent
75	AD	FAO-ISO	Native
76	AD	FAO-ISO	Native
77	AD	FAO-ISO	Absent
78	AD	FAO-ISO	Absent
79	AD	FAO-ISO	Absent
80	AD	FAO-ISO	Migrant
81	AD	FAO-ISO	Absent
82	AD	FAO-ISO	Absent
83	AD	FAO-ISO	Absent
84	AD	FAO-ISO	Absent
85	AD	FAO-ISO	Absent
86	AD	FAO-ISO	Absent
87	AD	FAO-ISO	Native
88	AD	FAO-ISO	Absent
89	AD	FAO-ISO	Native
90	AD	FAO-ISO	Absent
91	AD	FAO-ISO	Migrant
92	AD	FAO-ISO	Absent
93	AD	FAO-ISO	Native
94	AD	FAO-ISO	Absent
95	AD	FAO-ISO	Absent
96	AD	FAO-ISO	Migrant
97	AD	FAO-ISO	Native
98	AD	FAO-ISO	Absent
99	AD	FAO-ISO	Absent
100	AD	FAO-ISO	Native
101	AD	FAO-ISO	Absent
102	AD	FAO-ISO	Absent
103	AD	FAO-ISO	Absent
104	AD	FAO-ISO	Absent
105	AD	FAO-ISO	Absent
106	AD	FAO-ISO	Absent
107	AD	FAO-ISO	Absent
108	AD	FAO-ISO	Native
109	AD	FAO-ISO	Native
110	AD	FAO-ISO	Absent
111	AD	FAO-ISO	Absent
112	AD	FAO-ISO	Absent
113	AD	FAO-ISO	Absent
114	AD	FAO-ISO	Absent
115	AD	FAO-ISO	Absent
116	AD	FAO-ISO	Native
117	AD	FAO-ISO	Native
118	AD	FAO-ISO	Absent
119	AD	FAO-ISO	Absent
120	AD	FAO-ISO	Native
121	AD	FAO-ISO	Absent
122	AD	FAO-ISO	Native
123	AD	FAO-ISO	Native
124	AD	FAO-ISO	Absent
125	AD	FAO-ISO	Absent
126	AD	FAO-ISO	Absent
127	AD	FAO-ISO	Native
128	AD	FAO-ISO	Absent
129	AD	FAO-ISO	Absent
130	AD	FAO-ISO	Absent
131	AD	FAO-ISO	Native
132	AD	FAO-ISO	Native
133	AD	FAO-ISO	Native
134	AD	FAO-ISO	Absent
135	AD	FAO-ISO	Native
136	AD	FAO-ISO	Native
137	AD	FAO-ISO	Native
138	AD	FAO-ISO	Absent
139	AD	FAO-ISO	Absent
140	AD	FAO-ISO	Absent
141	AD	FAO-ISO	Absent
142	AD	FAO-ISO	Absent
143	AD	FAO-ISO	Native
144	AD	FAO-ISO	Absent
145	AD	FAO-ISO	Absent
146	AD	FAO-ISO	Absent
147	AD	FAO-ISO	Native
148	AD	FAO-ISO	Native
149	AD	FAO-ISO	Absent
150	AD	FAO-ISO	Native
151	AD	FAO-ISO	Native
152	AD	FAO-ISO	Native
153	AD	FAO-ISO	Migrant
154	AD	FAO-ISO	Absent
155	AD	FAO-ISO	Absent
156	AD	FAO-ISO	Absent
157	AD	FAO-ISO	Migrant
158	AD	FAO-ISO	Alien
159	AD	FAO-ISO	Native
160	AD	FAO-ISO	Absent
161	AD	FAO-ISO	Absent
162	AD	FAO-ISO	Native
163	AD	FAO-ISO	Native
164	AD	FAO-ISO	Absent
165	AD	FAO-ISO	Absent
166	AD	FAO-ISO	Absent
167	AD	FAO-ISO	Absent
168	AD	FAO-ISO	Absent
169	AD	FAO-ISO	Absent
170	AD	FAO-ISO	Absent
171	AD	FAO-ISO	Absent
172	AD	FAO-ISO	Native
173	AD	FAO-ISO	Absent
174	AD	FAO-ISO	Absent
175	AD	FAO-ISO	Absent
176	AD	FAO-ISO	Absent
177	AD	FAO-ISO	Absent
178	AD	FAO-ISO	Absent
179	AD	FAO-ISO	Native
180	AD	FAO-ISO	Absent
181	AD	FAO-ISO	Absent
182	AD	FAO-ISO	Absent
183	AD	FAO-ISO	Native
184	AD	FAO-ISO	Absent
185	AD	FAO-ISO	Native
186	AD	FAO-ISO	Absent
187	AD	FAO-ISO	Native
188	AD	FAO-ISO	Absent
189	AD	FAO-ISO	Absent
190	AD	FAO-ISO	Absent
191	AD	FAO-ISO	Native
192	AD	FAO-ISO	Native
193	AD	FAO-ISO	Absent
194	AD	FAO-ISO	Absent
195	AD	FAO-ISO	Absent
196	AD	FAO-ISO	Absent
197	AD	FAO-ISO	Absent
198	AD	FAO-ISO	Absent
199	AD	FAO-ISO	Absent
200	AD	FAO-ISO	Native
201	AD	FAO-ISO	Absent
202	AD	FAO-ISO	Absent
203	AD	FAO-ISO	Native
204	AD	FAO-ISO	Absent
205	AD	FAO-ISO	Absent
206	AD	FAO-ISO	Absent
207	AD	FAO-ISO	Absent
208	AD	FAO-ISO	Absent
209	AD	FAO-ISO	Absent
210	AD	FAO-ISO	Native
211	AD	FAO-ISO	Absent
212	AD	FAO-ISO	Native
213	AD	FAO-ISO	Absent
214	AD	FAO-ISO	Absent
215	AD	FAO-ISO	Native
216	AD	FAO-ISO	Absent
217	AD	FAO-ISO	Native
218	AD	FAO-ISO	Absent
219	AD	FAO-ISO	Absent
220	AD	FAO-ISO	Absent
221	AD	FAO-ISO	Absent
222	AD	FAO-ISO	Native
223	AD	FAO-ISO	Native
224	AD	FAO-ISO	Absent
225	AD	FAO-ISO	Absent
226	AD	FAO-ISO	Native
227	AD	FAO-ISO	Native
228	AD	FAO-ISO	Absent
229	AD	FAO-ISO	Native
230	AD	FAO-ISO	Absent
231	AD	FAO-ISO	Absent
232	AD	FAO-ISO	Native
233	AD	FAO-ISO	Absent
234	AD	FAO-ISO	Native
235	AD	FAO-ISO	Native
236	AD	FAO-ISO	Native
237	AD	FAO-ISO	Absent
238	AD	FAO-ISO	Absent
239	AD	FAO-ISO	Absent
240	AD	FAO-ISO	Absent
241	AD	FAO-ISO	Absent
242	AD	FAO-ISO	Absent
243	AD	FAO-ISO	Absent
244	AD	FAO-ISO	Absent
245	AD	FAO-ISO	Absent
246	AD	FAO-ISO	Absent
247	AD	FAO-ISO	Absent
248	AD	FAO-ISO	Absent
249	AD	FAO-ISO	Absent
250	AD	FAO-ISO	Absent
251	AD	FAO-ISO	Absent
252	AD	FAO-ISO	Absent
253	AD	FAO-ISO	Native
254	AD	FAO-ISO	Absent
255	AD	FAO-ISO	Native
256	AD	FAO-ISO	Native
257	AD	FAO-ISO	Absent
258	AD	FAO-ISO	Absent
259	AD	FAO-ISO	Native
260	AD	FAO-ISO	Native
261	AD	FAO-ISO	Native
262	AD	FAO-ISO	Native
263	AD	FAO-ISO	Absent
264	AD	FAO-ISO	Native
265	AD	FAO-ISO	Absent
266	AD	FAO-ISO	Native
267	AD	FAO-ISO	Native
268	AD	FAO-ISO	Native
269	AD	FAO-ISO	Absent
270	AD	FAO-ISO	Native
271	AD	FAO-ISO	Absent
272	AD	FAO-ISO	Absent
273	AD	FAO-ISO	Absent
274	AD	FAO-ISO	Absent
275	AD	FAO-ISO	Absent
276	AD	FAO-ISO	Absent
277	AD	FAO-ISO	Native
278	AD	FAO-ISO	Native
279	AD	FAO-ISO	Native
280	AD	FAO-ISO	Absent
281	AD	FAO-ISO	Absent
282	AD	FAO-ISO	Absent
283	AD	FAO-ISO	Absent
284	AD	FAO-ISO	Absent
285	AD	FAO-ISO	Absent
286	AD	FAO-ISO	Absent
287	AD	FAO-ISO	Absent
288	AD	FAO-ISO	Native
289	AD	FAO-ISO	Absent
290	AD	FAO-ISO	Native
291	AD	FAO-ISO	Absent
292	AD	FAO-ISO	Absent
293	AD	FAO-ISO	Migrant
294	AD	FAO-ISO	Absent
295	AD	FAO-ISO	Migrant
296	AD	FAO-ISO	Native
297	AD	FAO-ISO	Native
298	AD	FAO-ISO	Absent
299	AD	FAO-ISO	Absent
300	AD	FAO-ISO	Native
301	AD	FAO-ISO	Absent
302	AD	FAO-ISO	Native
303	AD	FAO-ISO	Absent
304	AD	FAO-ISO	Native
305	AD	FAO-ISO	Absent
306	AD	FAO-ISO	Absent
307	AD	FAO-ISO	Native
308	AD	FAO-ISO	Absent
309	AD	FAO-ISO	Absent
310	AD	FAO-ISO	Absent
311	AD	FAO-ISO	Absent
312	AD	FAO-ISO	Native
313	AD	FAO-ISO	Native
314	AD	FAO-ISO	Absent
315	AD	FAO-ISO	Absent
316	AD	FAO-ISO	Native
317	AD	FAO-ISO	Absent
318	AD	FAO-ISO	Native
319	AD	FAO-ISO	Native
320	AD	FAO-ISO	Native
321	AD	FAO-ISO	Native
322	AD	FAO-ISO	Absent
323	AD	FAO-ISO	Absent
324	AD	FAO-ISO	Absent
325	AD	FAO-ISO	Native
326	AD	FAO-ISO	Absent
327	AD	FAO-ISO	Absent
328	AD	FAO-ISO	Migrant
329	AD	FAO-ISO	Absent
330	AD	FAO-ISO	Absent
331	AD	FAO-ISO	Absent
332	AD	FAO-ISO	Absent
333	AD	FAO-ISO	Absent
334	AD	FAO-ISO	Native
335	AD	FAO-ISO	Absent
336	AD	FAO-ISO	Native
337	AD	FAO-ISO	Absent
338	AD	FAO-ISO	Absent
339	AD	FAO-ISO	Absent
340	AD	FAO-ISO	Native
341	AD	FAO-ISO	Absent
342	AD	FAO-ISO	Absent
343	AD	FAO-ISO	Absent
344	AD	FAO-ISO	Absent
345	AD	FAO-ISO	Absent
346	AD	FAO-ISO	Native
347	AD	FAO-ISO	Absent
348	AD	FAO-ISO	Absent
349	AD	FAO-ISO	Absent
350	AD	FAO-ISO	Absent
351	AD	FAO-ISO	Absent
352	AD	FAO-ISO	Native
353	AD	FAO-ISO	Native
354	AD	FAO-ISO	Absent
355	AD	FAO-ISO	Absent
356	AD	FAO-ISO	Absent
357	AD	FAO-ISO	Native
358	AD	FAO-ISO	Native
359	AD	FAO-ISO	Absent
360	AD	FAO-ISO	Native
361	AD	FAO-ISO	Absent
362	AD	FAO-ISO	Absent
363	AD	FAO-ISO	Absent
364	AD	FAO-ISO	Absent
365	AD	FAO-ISO	Absent
366	AD	FAO-ISO	Absent
367	AD	FAO-ISO	Native
368	AD	FAO-ISO	Absent
369	AD	FAO-ISO	Absent
370	AD	FAO-ISO	Absent
371	AD	FAO-ISO	Absent
372	AD	FAO-ISO	Absent
373	AD	FAO-ISO	Native
374	AD	FAO-ISO	Absent
375	AD	FAO-ISO	Absent
376	AD	FAO-ISO	Native
377	AD	FAO-ISO	Absent
378	AD	FAO-ISO	Absent
379	AD	FAO-ISO	Absent
380	AD	FAO-ISO	Absent
381	AD	FAO-ISO	Absent
382	AD	FAO-ISO	Absent
383	AD	FAO-ISO	Absent
384	AD	FAO-ISO	Native
385	AD	FAO-ISO	Absent
386	AD	FAO-ISO	Absent
387	AD	FAO-ISO	Absent
388	AD	FAO-ISO	Absent
389	AD	FAO-ISO	Absent
390	AD	FAO-ISO	Absent
391	AD	FAO-ISO	Absent
392	AD	FAO-ISO	Absent
393	AD	FAO-ISO	Absent
394	AD	FAO-ISO	Absent
395	AD	FAO-ISO	Absent
396	AD	FAO-ISO	Native
397	AD	FAO-ISO	Native
398	AD	FAO-ISO	Absent
399	AD	FAO-ISO	Absent
400	AD	FAO-ISO	Absent
401	AD	FAO-ISO	Absent
402	AD	FAO-ISO	Absent
403	AD	FAO-ISO	Absent
404	AD	FAO-ISO	Absent
405	AD	FAO-ISO	Absent
406	AD	FAO-ISO	Absent
407	AD	FAO-ISO	Absent
408	AD	FAO-ISO	Absent
409	AD	FAO-ISO	Native
410	AD	FAO-ISO	Native
411	AD	FAO-ISO	Absent
412	AD	FAO-ISO	Absent
413	AD	FAO-ISO	Absent
414	AD	FAO-ISO	Absent
415	AD	FAO-ISO	Absent
416	AD	FAO-ISO	Absent
417	AD	FAO-ISO	Absent
418	AD	FAO-ISO	Absent
419	AD	FAO-ISO	Absent
420	AD	FAO-ISO	Absent
421	AD	FAO-ISO	Absent
422	AD	FAO-ISO	Absent
423	AD	FAO-ISO	Absent
424	AD	FAO-ISO	Absent
425	AD	FAO-ISO	Absent
426	AD	FAO-ISO	Absent
427	AD	FAO-ISO	Native
428	AD	FAO-ISO	Absent
429	AD	FAO-ISO	Native
430	AD	FAO-ISO	Absent
431	AD	FAO-ISO	Native
432	AD	FAO-ISO	Absent
433	AD	FAO-ISO	Native
434	AD	FAO-ISO	Absent
435	AD	FAO-ISO	Absent
436	AD	FAO-ISO	Absent
437	AD	FAO-ISO	Absent
438	AD	FAO-ISO	Absent
439	AD	FAO-ISO	Absent
440	AD	FAO-ISO	Absent
441	AD	FAO-ISO	Absent
442	AD	FAO-ISO	Absent
443	AD	FAO-ISO	Absent
444	AD	FAO-ISO	Absent
445	AD	FAO-ISO	Absent
446	AD	FAO-ISO	Absent
447	AD	FAO-ISO	Native
448	AD	FAO-ISO	Absent
449	AD	FAO-ISO	Absent
450	AD	FAO-ISO	Absent
451	AD	FAO-ISO	Absent
452	AD	FAO-ISO	Absent
453	AD	FAO-ISO	Absent
454	AD	FAO-ISO	Absent
455	AD	FAO-ISO	Absent
456	AD	FAO-ISO	Absent
457	AD	FAO-ISO	Absent
458	AD	FAO-ISO	Absent
459	AD	FAO-ISO	Absent
460	AD	FAO-ISO	Absent
461	AD	FAO-ISO	Native
462	AD	FAO-ISO	Native
463	AD	FAO-ISO	Native
464	AD	FAO-ISO	Absent
465	AD	FAO-ISO	Native
466	AD	FAO-ISO	Absent
467	AD	FAO-ISO	Absent
468	AD	FAO-ISO	Native
469	AD	FAO-ISO	Absent
470	AD	FAO-ISO	Absent
471	AD	FAO-ISO	Absent
472	AD	FAO-ISO	Absent
473	AD	FAO-ISO	Native
474	AD	FAO-ISO	Absent
475	AD	FAO-ISO	Absent
476	AD	FAO-ISO	Absent
477	AD	FAO-ISO	Absent
478	AD	FAO-ISO	Absent
479	AD	FAO-ISO	Native
480	AD	FAO-ISO	Absent
481	AD	FAO-ISO	Absent
482	AD	FAO-ISO	Absent
483	AD	FAO-ISO	Absent
484	AD	FAO-ISO	Absent
485	AD	FAO-ISO	Absent
486	AD	FAO-ISO	Native
487	AD	FAO-ISO	Absent
488	AD	FAO-ISO	Absent
489	AD	FAO-ISO	Absent
490	AD	FAO-ISO	Absent
491	AD	FAO-ISO	Absent
492	AD	FAO-ISO	Absent
493	AD	FAO-ISO	Absent
494	AD	FAO-ISO	Native
495	AD	FAO-ISO	Absent
496	AD	FAO-ISO	Native
1	AT	FAO-ISO	Native
2	AT	FAO-ISO	Absent
3	AT	FAO-ISO	Absent
4	AT	FAO-ISO	Native
5	AT	FAO-ISO	Absent
6	AT	FAO-ISO	Native
7	AT	FAO-ISO	Native
8	AT	FAO-ISO	Native
9	AT	FAO-ISO	Absent
10	AT	FAO-ISO	Absent
11	AT	FAO-ISO	Absent
12	AT	FAO-ISO	Absent
13	AT	FAO-ISO	Absent
14	AT	FAO-ISO	Native
15	AT	FAO-ISO	Absent
16	AT	FAO-ISO	Native
17	AT	FAO-ISO	Absent
18	AT	FAO-ISO	Native
19	AT	FAO-ISO	Absent
20	AT	FAO-ISO	Absent
21	AT	FAO-ISO	Absent
22	AT	FAO-ISO	Absent
23	AT	FAO-ISO	Native
24	AT	FAO-ISO	Native
25	AT	FAO-ISO	Absent
26	AT	FAO-ISO	Native
27	AT	FAO-ISO	Absent
28	AT	FAO-ISO	Native
29	AT	FAO-ISO	Native
30	AT	FAO-ISO	Absent
31	AT	FAO-ISO	Native
32	AT	FAO-ISO	Absent
33	AT	FAO-ISO	Absent
34	AT	FAO-ISO	Extinct
35	AT	FAO-ISO	Absent
36	AT	FAO-ISO	Native
37	AT	FAO-ISO	Absent
38	AT	FAO-ISO	Absent
39	AT	FAO-ISO	Absent
40	AT	FAO-ISO	Native
41	AT	FAO-ISO	Absent
42	AT	FAO-ISO	Native
43	AT	FAO-ISO	Absent
44	AT	FAO-ISO	Absent
45	AT	FAO-ISO	Native
46	AT	FAO-ISO	Absent
47	AT	FAO-ISO	Native
48	AT	FAO-ISO	Native
49	AT	FAO-ISO	Native
50	AT	FAO-ISO	Absent
51	AT	FAO-ISO	Absent
52	AT	FAO-ISO	Native
53	AT	FAO-ISO	Native
54	AT	FAO-ISO	Native
55	AT	FAO-ISO	Native
56	AT	FAO-ISO	Native
57	AT	FAO-ISO	Native
58	AT	FAO-ISO	Absent
59	AT	FAO-ISO	Absent
60	AT	FAO-ISO	Native
61	AT	FAO-ISO	Extinct
62	AT	FAO-ISO	Absent
63	AT	FAO-ISO	Absent
64	AT	FAO-ISO	Native
65	AT	FAO-ISO	Native
66	AT	FAO-ISO	Native
67	AT	FAO-ISO	Absent
68	AT	FAO-ISO	Native
69	AT	FAO-ISO	Absent
70	AT	FAO-ISO	Absent
71	AT	FAO-ISO	Absent
72	AT	FAO-ISO	Absent
73	AT	FAO-ISO	Absent
74	AT	FAO-ISO	Native
75	AT	FAO-ISO	Native
76	AT	FAO-ISO	Native
77	AT	FAO-ISO	Absent
78	AT	FAO-ISO	Native
79	AT	FAO-ISO	Native
80	AT	FAO-ISO	Native
81	AT	FAO-ISO	Native
82	AT	FAO-ISO	Absent
83	AT	FAO-ISO	Native
84	AT	FAO-ISO	Absent
85	AT	FAO-ISO	Absent
86	AT	FAO-ISO	Absent
87	AT	FAO-ISO	Native
88	AT	FAO-ISO	Absent
89	AT	FAO-ISO	Native
90	AT	FAO-ISO	Native
91	AT	FAO-ISO	Absent
92	AT	FAO-ISO	Absent
93	AT	FAO-ISO	Native
94	AT	FAO-ISO	Absent
95	AT	FAO-ISO	Absent
96	AT	FAO-ISO	Native
97	AT	FAO-ISO	Native
98	AT	FAO-ISO	Absent
99	AT	FAO-ISO	Native
100	AT	FAO-ISO	Native
101	AT	FAO-ISO	Absent
102	AT	FAO-ISO	Absent
103	AT	FAO-ISO	Absent
104	AT	FAO-ISO	Absent
105	AT	FAO-ISO	Absent
106	AT	FAO-ISO	Absent
107	AT	FAO-ISO	Absent
108	AT	FAO-ISO	Absent
109	AT	FAO-ISO	Absent
110	AT	FAO-ISO	Absent
111	AT	FAO-ISO	Absent
112	AT	FAO-ISO	Absent
113	AT	FAO-ISO	Absent
114	AT	FAO-ISO	Absent
115	AT	FAO-ISO	Absent
116	AT	FAO-ISO	Absent
117	AT	FAO-ISO	Native
118	AT	FAO-ISO	Absent
119	AT	FAO-ISO	Absent
120	AT	FAO-ISO	Native
121	AT	FAO-ISO	Absent
122	AT	FAO-ISO	Native
123	AT	FAO-ISO	Native
124	AT	FAO-ISO	Absent
125	AT	FAO-ISO	Extinct
126	AT	FAO-ISO	Native
127	AT	FAO-ISO	Native
128	AT	FAO-ISO	Absent
129	AT	FAO-ISO	Absent
130	AT	FAO-ISO	Absent
131	AT	FAO-ISO	Native
132	AT	FAO-ISO	Native
133	AT	FAO-ISO	Native
134	AT	FAO-ISO	Absent
135	AT	FAO-ISO	Native
136	AT	FAO-ISO	Native
137	AT	FAO-ISO	Absent
138	AT	FAO-ISO	Absent
139	AT	FAO-ISO	Absent
140	AT	FAO-ISO	Absent
141	AT	FAO-ISO	Absent
142	AT	FAO-ISO	Absent
143	AT	FAO-ISO	Native
144	AT	FAO-ISO	Absent
145	AT	FAO-ISO	Absent
146	AT	FAO-ISO	Native
147	AT	FAO-ISO	Native
148	AT	FAO-ISO	Absent
149	AT	FAO-ISO	Absent
150	AT	FAO-ISO	Native
151	AT	FAO-ISO	Native
152	AT	FAO-ISO	Native
153	AT	FAO-ISO	Absent
154	AT	FAO-ISO	Absent
155	AT	FAO-ISO	Absent
156	AT	FAO-ISO	Absent
157	AT	FAO-ISO	Absent
158	AT	FAO-ISO	Alien
159	AT	FAO-ISO	Native
160	AT	FAO-ISO	Absent
161	AT	FAO-ISO	Absent
162	AT	FAO-ISO	Native
163	AT	FAO-ISO	Native
164	AT	FAO-ISO	Native
165	AT	FAO-ISO	Native
166	AT	FAO-ISO	Absent
167	AT	FAO-ISO	Absent
168	AT	FAO-ISO	Absent
169	AT	FAO-ISO	Absent
170	AT	FAO-ISO	Absent
171	AT	FAO-ISO	Native
172	AT	FAO-ISO	Native
173	AT	FAO-ISO	Native
174	AT	FAO-ISO	Absent
175	AT	FAO-ISO	Absent
176	AT	FAO-ISO	Absent
177	AT	FAO-ISO	Absent
178	AT	FAO-ISO	Absent
179	AT	FAO-ISO	Native
180	AT	FAO-ISO	Absent
181	AT	FAO-ISO	Absent
182	AT	FAO-ISO	Absent
183	AT	FAO-ISO	Native
184	AT	FAO-ISO	Native
185	AT	FAO-ISO	Native
186	AT	FAO-ISO	Native
187	AT	FAO-ISO	Native
188	AT	FAO-ISO	Absent
189	AT	FAO-ISO	Absent
190	AT	FAO-ISO	Absent
191	AT	FAO-ISO	Native
192	AT	FAO-ISO	Native
193	AT	FAO-ISO	Absent
194	AT	FAO-ISO	Native
195	AT	FAO-ISO	Native
196	AT	FAO-ISO	Native
197	AT	FAO-ISO	Absent
198	AT	FAO-ISO	Absent
199	AT	FAO-ISO	Absent
200	AT	FAO-ISO	Native
201	AT	FAO-ISO	Absent
202	AT	FAO-ISO	Absent
203	AT	FAO-ISO	Native
204	AT	FAO-ISO	Absent
205	AT	FAO-ISO	Absent
206	AT	FAO-ISO	Absent
207	AT	FAO-ISO	Absent
208	AT	FAO-ISO	Absent
209	AT	FAO-ISO	Absent
210	AT	FAO-ISO	Native
211	AT	FAO-ISO	Absent
212	AT	FAO-ISO	Absent
213	AT	FAO-ISO	Absent
214	AT	FAO-ISO	Absent
215	AT	FAO-ISO	Absent
216	AT	FAO-ISO	Native
217	AT	FAO-ISO	Absent
218	AT	FAO-ISO	Native
219	AT	FAO-ISO	Absent
220	AT	FAO-ISO	Absent
221	AT	FAO-ISO	Absent
222	AT	FAO-ISO	Native
223	AT	FAO-ISO	Native
224	AT	FAO-ISO	Absent
225	AT	FAO-ISO	Absent
226	AT	FAO-ISO	Absent
227	AT	FAO-ISO	Native
228	AT	FAO-ISO	Native
229	AT	FAO-ISO	Native
230	AT	FAO-ISO	Absent
231	AT	FAO-ISO	Absent
232	AT	FAO-ISO	Native
233	AT	FAO-ISO	Absent
234	AT	FAO-ISO	Native
235	AT	FAO-ISO	Native
236	AT	FAO-ISO	Native
237	AT	FAO-ISO	Absent
238	AT	FAO-ISO	Absent
239	AT	FAO-ISO	Extinct
240	AT	FAO-ISO	Absent
241	AT	FAO-ISO	Absent
242	AT	FAO-ISO	Absent
243	AT	FAO-ISO	Absent
244	AT	FAO-ISO	Absent
245	AT	FAO-ISO	Absent
246	AT	FAO-ISO	Absent
247	AT	FAO-ISO	Absent
248	AT	FAO-ISO	Absent
249	AT	FAO-ISO	Absent
250	AT	FAO-ISO	Absent
251	AT	FAO-ISO	Native
252	AT	FAO-ISO	Native
253	AT	FAO-ISO	Native
254	AT	FAO-ISO	Native
255	AT	FAO-ISO	Native
256	AT	FAO-ISO	Native
257	AT	FAO-ISO	Absent
258	AT	FAO-ISO	Native
259	AT	FAO-ISO	Native
260	AT	FAO-ISO	Native
261	AT	FAO-ISO	Native
262	AT	FAO-ISO	Absent
263	AT	FAO-ISO	Absent
264	AT	FAO-ISO	Native
265	AT	FAO-ISO	Absent
266	AT	FAO-ISO	Native
267	AT	FAO-ISO	Native
268	AT	FAO-ISO	Native
269	AT	FAO-ISO	Absent
270	AT	FAO-ISO	Native
271	AT	FAO-ISO	Absent
272	AT	FAO-ISO	Native
273	AT	FAO-ISO	Native
274	AT	FAO-ISO	Absent
275	AT	FAO-ISO	Absent
276	AT	FAO-ISO	Native
277	AT	FAO-ISO	Native
278	AT	FAO-ISO	Native
279	AT	FAO-ISO	Native
280	AT	FAO-ISO	Absent
281	AT	FAO-ISO	Absent
282	AT	FAO-ISO	Absent
283	AT	FAO-ISO	Absent
284	AT	FAO-ISO	Absent
285	AT	FAO-ISO	Native
286	AT	FAO-ISO	Absent
287	AT	FAO-ISO	Absent
288	AT	FAO-ISO	Native
289	AT	FAO-ISO	Native
290	AT	FAO-ISO	Native
291	AT	FAO-ISO	Native
292	AT	FAO-ISO	Absent
293	AT	FAO-ISO	Migrant
294	AT	FAO-ISO	Absent
295	AT	FAO-ISO	Native
296	AT	FAO-ISO	Native
297	AT	FAO-ISO	Native
298	AT	FAO-ISO	Absent
299	AT	FAO-ISO	Absent
300	AT	FAO-ISO	Native
301	AT	FAO-ISO	Native
302	AT	FAO-ISO	Native
303	AT	FAO-ISO	Extinct
304	AT	FAO-ISO	Native
305	AT	FAO-ISO	Absent
306	AT	FAO-ISO	Absent
307	AT	FAO-ISO	Native
308	AT	FAO-ISO	Native
309	AT	FAO-ISO	Absent
310	AT	FAO-ISO	Native
311	AT	FAO-ISO	Native
312	AT	FAO-ISO	Native
313	AT	FAO-ISO	Native
314	AT	FAO-ISO	Absent
315	AT	FAO-ISO	Absent
316	AT	FAO-ISO	Native
317	AT	FAO-ISO	Absent
318	AT	FAO-ISO	Native
319	AT	FAO-ISO	Native
320	AT	FAO-ISO	Absent
321	AT	FAO-ISO	Absent
322	AT	FAO-ISO	Native
323	AT	FAO-ISO	Native
324	AT	FAO-ISO	Native
325	AT	FAO-ISO	Native
326	AT	FAO-ISO	Native
327	AT	FAO-ISO	Native
328	AT	FAO-ISO	Native
329	AT	FAO-ISO	Absent
330	AT	FAO-ISO	Absent
331	AT	FAO-ISO	Absent
332	AT	FAO-ISO	Absent
333	AT	FAO-ISO	Native
334	AT	FAO-ISO	Absent
335	AT	FAO-ISO	Absent
336	AT	FAO-ISO	Native
337	AT	FAO-ISO	Native
338	AT	FAO-ISO	Absent
339	AT	FAO-ISO	Absent
340	AT	FAO-ISO	Native
341	AT	FAO-ISO	Absent
342	AT	FAO-ISO	Absent
343	AT	FAO-ISO	Native
344	AT	FAO-ISO	Native
345	AT	FAO-ISO	Absent
346	AT	FAO-ISO	Native
347	AT	FAO-ISO	Absent
348	AT	FAO-ISO	Absent
349	AT	FAO-ISO	Native
350	AT	FAO-ISO	Absent
351	AT	FAO-ISO	Absent
352	AT	FAO-ISO	Native
353	AT	FAO-ISO	Native
354	AT	FAO-ISO	Absent
355	AT	FAO-ISO	Native
356	AT	FAO-ISO	Absent
357	AT	FAO-ISO	Native
358	AT	FAO-ISO	Absent
359	AT	FAO-ISO	Absent
360	AT	FAO-ISO	Absent
361	AT	FAO-ISO	Native
362	AT	FAO-ISO	Absent
363	AT	FAO-ISO	Absent
364	AT	FAO-ISO	Absent
365	AT	FAO-ISO	Absent
366	AT	FAO-ISO	Absent
367	AT	FAO-ISO	Native
368	AT	FAO-ISO	Absent
369	AT	FAO-ISO	Absent
370	AT	FAO-ISO	Absent
371	AT	FAO-ISO	Absent
372	AT	FAO-ISO	Absent
373	AT	FAO-ISO	Absent
374	AT	FAO-ISO	Absent
375	AT	FAO-ISO	Absent
376	AT	FAO-ISO	Native
377	AT	FAO-ISO	Absent
378	AT	FAO-ISO	Native
379	AT	FAO-ISO	Absent
380	AT	FAO-ISO	Absent
381	AT	FAO-ISO	Absent
382	AT	FAO-ISO	Absent
383	AT	FAO-ISO	Absent
384	AT	FAO-ISO	Native
385	AT	FAO-ISO	Absent
386	AT	FAO-ISO	Absent
387	AT	FAO-ISO	Absent
388	AT	FAO-ISO	Absent
389	AT	FAO-ISO	Absent
390	AT	FAO-ISO	Absent
391	AT	FAO-ISO	Absent
392	AT	FAO-ISO	Absent
393	AT	FAO-ISO	Absent
394	AT	FAO-ISO	Absent
395	AT	FAO-ISO	Native
396	AT	FAO-ISO	Native
397	AT	FAO-ISO	Native
398	AT	FAO-ISO	Absent
399	AT	FAO-ISO	Absent
400	AT	FAO-ISO	Absent
401	AT	FAO-ISO	Absent
402	AT	FAO-ISO	Absent
403	AT	FAO-ISO	Absent
404	AT	FAO-ISO	Absent
405	AT	FAO-ISO	Absent
406	AT	FAO-ISO	Native
407	AT	FAO-ISO	Absent
408	AT	FAO-ISO	Absent
409	AT	FAO-ISO	Absent
410	AT	FAO-ISO	Native
411	AT	FAO-ISO	Absent
412	AT	FAO-ISO	Absent
413	AT	FAO-ISO	Absent
414	AT	FAO-ISO	Absent
415	AT	FAO-ISO	Absent
416	AT	FAO-ISO	Absent
417	AT	FAO-ISO	Absent
418	AT	FAO-ISO	Absent
419	AT	FAO-ISO	Absent
420	AT	FAO-ISO	Absent
421	AT	FAO-ISO	Absent
422	AT	FAO-ISO	Absent
423	AT	FAO-ISO	Absent
424	AT	FAO-ISO	Absent
425	AT	FAO-ISO	Absent
426	AT	FAO-ISO	Absent
427	AT	FAO-ISO	Native
428	AT	FAO-ISO	Absent
429	AT	FAO-ISO	Native
430	AT	FAO-ISO	Absent
431	AT	FAO-ISO	Absent
432	AT	FAO-ISO	Absent
433	AT	FAO-ISO	Native
434	AT	FAO-ISO	Absent
435	AT	FAO-ISO	Absent
436	AT	FAO-ISO	Absent
437	AT	FAO-ISO	Absent
438	AT	FAO-ISO	Absent
439	AT	FAO-ISO	Absent
440	AT	FAO-ISO	Absent
441	AT	FAO-ISO	Absent
442	AT	FAO-ISO	Absent
443	AT	FAO-ISO	Absent
444	AT	FAO-ISO	Absent
445	AT	FAO-ISO	Absent
446	AT	FAO-ISO	Absent
447	AT	FAO-ISO	Native
448	AT	FAO-ISO	Absent
449	AT	FAO-ISO	Absent
450	AT	FAO-ISO	Native
451	AT	FAO-ISO	Native
452	AT	FAO-ISO	Absent
453	AT	FAO-ISO	Absent
454	AT	FAO-ISO	Absent
455	AT	FAO-ISO	Absent
456	AT	FAO-ISO	Native
457	AT	FAO-ISO	Native
458	AT	FAO-ISO	Native
459	AT	FAO-ISO	Absent
460	AT	FAO-ISO	Native
461	AT	FAO-ISO	Absent
462	AT	FAO-ISO	Native
463	AT	FAO-ISO	Native
464	AT	FAO-ISO	Absent
465	AT	FAO-ISO	Native
466	AT	FAO-ISO	Native
467	AT	FAO-ISO	Absent
468	AT	FAO-ISO	Native
469	AT	FAO-ISO	Absent
470	AT	FAO-ISO	Native
471	AT	FAO-ISO	Native
472	AT	FAO-ISO	Absent
473	AT	FAO-ISO	Absent
474	AT	FAO-ISO	Absent
475	AT	FAO-ISO	Native
476	AT	FAO-ISO	Native
477	AT	FAO-ISO	Absent
478	AT	FAO-ISO	Native
479	AT	FAO-ISO	Native
480	AT	FAO-ISO	Absent
481	AT	FAO-ISO	Native
482	AT	FAO-ISO	Native
483	AT	FAO-ISO	Native
484	AT	FAO-ISO	Absent
485	AT	FAO-ISO	Absent
486	AT	FAO-ISO	Native
487	AT	FAO-ISO	Native
488	AT	FAO-ISO	Native
489	AT	FAO-ISO	Native
490	AT	FAO-ISO	Native
491	AT	FAO-ISO	Absent
492	AT	FAO-ISO	Native
493	AT	FAO-ISO	Absent
494	AT	FAO-ISO	Absent
495	AT	FAO-ISO	Absent
496	AT	FAO-ISO	Absent
1	BY	FAO-ISO	Absent
2	BY	FAO-ISO	Absent
3	BY	FAO-ISO	Absent
4	BY	FAO-ISO	Native
5	BY	FAO-ISO	Absent
6	BY	FAO-ISO	Native
7	BY	FAO-ISO	Absent
8	BY	FAO-ISO	Absent
9	BY	FAO-ISO	Absent
10	BY	FAO-ISO	Absent
11	BY	FAO-ISO	Absent
12	BY	FAO-ISO	Absent
13	BY	FAO-ISO	Absent
14	BY	FAO-ISO	Native
15	BY	FAO-ISO	Absent
16	BY	FAO-ISO	Native
17	BY	FAO-ISO	Native
18	BY	FAO-ISO	Native
19	BY	FAO-ISO	Absent
20	BY	FAO-ISO	Absent
21	BY	FAO-ISO	Absent
22	BY	FAO-ISO	Absent
23	BY	FAO-ISO	Native
24	BY	FAO-ISO	Native
25	BY	FAO-ISO	Absent
26	BY	FAO-ISO	Native
27	BY	FAO-ISO	Absent
28	BY	FAO-ISO	Native
29	BY	FAO-ISO	Native
30	BY	FAO-ISO	Absent
31	BY	FAO-ISO	Absent
32	BY	FAO-ISO	Absent
33	BY	FAO-ISO	Absent
34	BY	FAO-ISO	Absent
35	BY	FAO-ISO	Absent
36	BY	FAO-ISO	Native
37	BY	FAO-ISO	Absent
38	BY	FAO-ISO	Absent
39	BY	FAO-ISO	Absent
40	BY	FAO-ISO	Absent
41	BY	FAO-ISO	Absent
42	BY	FAO-ISO	Native
43	BY	FAO-ISO	Absent
44	BY	FAO-ISO	Absent
45	BY	FAO-ISO	Native
46	BY	FAO-ISO	Absent
47	BY	FAO-ISO	Absent
48	BY	FAO-ISO	Native
49	BY	FAO-ISO	Absent
50	BY	FAO-ISO	Absent
51	BY	FAO-ISO	Absent
52	BY	FAO-ISO	Absent
53	BY	FAO-ISO	Absent
54	BY	FAO-ISO	Native
55	BY	FAO-ISO	Absent
56	BY	FAO-ISO	Native
57	BY	FAO-ISO	Absent
58	BY	FAO-ISO	Absent
59	BY	FAO-ISO	Absent
60	BY	FAO-ISO	Absent
61	BY	FAO-ISO	Absent
62	BY	FAO-ISO	Absent
63	BY	FAO-ISO	Absent
64	BY	FAO-ISO	Absent
65	BY	FAO-ISO	Native
66	BY	FAO-ISO	Native
67	BY	FAO-ISO	Absent
68	BY	FAO-ISO	Native
69	BY	FAO-ISO	Absent
70	BY	FAO-ISO	Absent
71	BY	FAO-ISO	Absent
72	BY	FAO-ISO	Absent
73	BY	FAO-ISO	Absent
74	BY	FAO-ISO	Native
75	BY	FAO-ISO	Absent
76	BY	FAO-ISO	Absent
77	BY	FAO-ISO	Absent
78	BY	FAO-ISO	Absent
79	BY	FAO-ISO	Absent
80	BY	FAO-ISO	Absent
81	BY	FAO-ISO	Native
82	BY	FAO-ISO	Absent
83	BY	FAO-ISO	Native
84	BY	FAO-ISO	Absent
85	BY	FAO-ISO	Absent
86	BY	FAO-ISO	Absent
87	BY	FAO-ISO	Native
88	BY	FAO-ISO	Absent
89	BY	FAO-ISO	Absent
90	BY	FAO-ISO	Native
91	BY	FAO-ISO	Absent
92	BY	FAO-ISO	Absent
93	BY	FAO-ISO	Native
94	BY	FAO-ISO	Absent
95	BY	FAO-ISO	Absent
96	BY	FAO-ISO	Native
97	BY	FAO-ISO	Absent
98	BY	FAO-ISO	Absent
99	BY	FAO-ISO	Absent
100	BY	FAO-ISO	Native
101	BY	FAO-ISO	Absent
102	BY	FAO-ISO	Absent
103	BY	FAO-ISO	Absent
104	BY	FAO-ISO	Absent
105	BY	FAO-ISO	Absent
106	BY	FAO-ISO	Absent
107	BY	FAO-ISO	Absent
108	BY	FAO-ISO	Absent
109	BY	FAO-ISO	Absent
110	BY	FAO-ISO	Absent
111	BY	FAO-ISO	Absent
112	BY	FAO-ISO	Absent
113	BY	FAO-ISO	Absent
114	BY	FAO-ISO	Absent
115	BY	FAO-ISO	Absent
116	BY	FAO-ISO	Absent
117	BY	FAO-ISO	Native
118	BY	FAO-ISO	Absent
119	BY	FAO-ISO	Absent
120	BY	FAO-ISO	Extinct
121	BY	FAO-ISO	Absent
122	BY	FAO-ISO	Native
123	BY	FAO-ISO	Native
124	BY	FAO-ISO	Absent
125	BY	FAO-ISO	Absent
126	BY	FAO-ISO	Native
127	BY	FAO-ISO	Native
128	BY	FAO-ISO	Absent
129	BY	FAO-ISO	Absent
130	BY	FAO-ISO	Absent
131	BY	FAO-ISO	Native
132	BY	FAO-ISO	Native
133	BY	FAO-ISO	Native
134	BY	FAO-ISO	Absent
135	BY	FAO-ISO	Native
136	BY	FAO-ISO	Native
137	BY	FAO-ISO	Absent
138	BY	FAO-ISO	Absent
139	BY	FAO-ISO	Absent
140	BY	FAO-ISO	Absent
141	BY	FAO-ISO	Absent
142	BY	FAO-ISO	Absent
143	BY	FAO-ISO	Native
144	BY	FAO-ISO	Absent
145	BY	FAO-ISO	Absent
146	BY	FAO-ISO	Native
147	BY	FAO-ISO	Native
148	BY	FAO-ISO	Absent
149	BY	FAO-ISO	Absent
150	BY	FAO-ISO	Native
151	BY	FAO-ISO	Native
152	BY	FAO-ISO	Absent
153	BY	FAO-ISO	Absent
154	BY	FAO-ISO	Absent
155	BY	FAO-ISO	Absent
156	BY	FAO-ISO	Absent
157	BY	FAO-ISO	Absent
158	BY	FAO-ISO	Absent
159	BY	FAO-ISO	Native
160	BY	FAO-ISO	Absent
161	BY	FAO-ISO	Absent
162	BY	FAO-ISO	Native
163	BY	FAO-ISO	Native
164	BY	FAO-ISO	Native
165	BY	FAO-ISO	Native
166	BY	FAO-ISO	Absent
167	BY	FAO-ISO	Absent
168	BY	FAO-ISO	Absent
169	BY	FAO-ISO	Absent
170	BY	FAO-ISO	Absent
171	BY	FAO-ISO	Native
172	BY	FAO-ISO	Absent
173	BY	FAO-ISO	Native
174	BY	FAO-ISO	Absent
175	BY	FAO-ISO	Absent
176	BY	FAO-ISO	Absent
177	BY	FAO-ISO	Absent
178	BY	FAO-ISO	Absent
179	BY	FAO-ISO	Native
180	BY	FAO-ISO	Absent
181	BY	FAO-ISO	Absent
182	BY	FAO-ISO	Absent
183	BY	FAO-ISO	Native
184	BY	FAO-ISO	Native
185	BY	FAO-ISO	Absent
186	BY	FAO-ISO	Absent
187	BY	FAO-ISO	Native
188	BY	FAO-ISO	Absent
189	BY	FAO-ISO	Absent
190	BY	FAO-ISO	Absent
191	BY	FAO-ISO	Native
192	BY	FAO-ISO	Native
193	BY	FAO-ISO	Absent
194	BY	FAO-ISO	Native
195	BY	FAO-ISO	Absent
196	BY	FAO-ISO	Native
197	BY	FAO-ISO	Absent
198	BY	FAO-ISO	Absent
199	BY	FAO-ISO	Absent
200	BY	FAO-ISO	Absent
201	BY	FAO-ISO	Absent
202	BY	FAO-ISO	Absent
203	BY	FAO-ISO	Native
204	BY	FAO-ISO	Absent
205	BY	FAO-ISO	Absent
206	BY	FAO-ISO	Absent
207	BY	FAO-ISO	Absent
208	BY	FAO-ISO	Absent
209	BY	FAO-ISO	Absent
210	BY	FAO-ISO	Native
211	BY	FAO-ISO	Absent
212	BY	FAO-ISO	Absent
213	BY	FAO-ISO	Absent
214	BY	FAO-ISO	Absent
215	BY	FAO-ISO	Absent
216	BY	FAO-ISO	Native
217	BY	FAO-ISO	Absent
218	BY	FAO-ISO	Native
219	BY	FAO-ISO	Absent
220	BY	FAO-ISO	Absent
221	BY	FAO-ISO	Absent
222	BY	FAO-ISO	Native
223	BY	FAO-ISO	Native
224	BY	FAO-ISO	Absent
225	BY	FAO-ISO	Absent
226	BY	FAO-ISO	Absent
227	BY	FAO-ISO	Absent
228	BY	FAO-ISO	Native
229	BY	FAO-ISO	Native
230	BY	FAO-ISO	Absent
231	BY	FAO-ISO	Absent
232	BY	FAO-ISO	Native
233	BY	FAO-ISO	Absent
234	BY	FAO-ISO	Native
235	BY	FAO-ISO	Native
236	BY	FAO-ISO	Absent
237	BY	FAO-ISO	Absent
238	BY	FAO-ISO	Absent
239	BY	FAO-ISO	Absent
240	BY	FAO-ISO	Absent
241	BY	FAO-ISO	Absent
242	BY	FAO-ISO	Absent
243	BY	FAO-ISO	Absent
244	BY	FAO-ISO	Absent
245	BY	FAO-ISO	Absent
246	BY	FAO-ISO	Absent
247	BY	FAO-ISO	Absent
248	BY	FAO-ISO	Absent
249	BY	FAO-ISO	Absent
250	BY	FAO-ISO	Absent
251	BY	FAO-ISO	Native
252	BY	FAO-ISO	Native
253	BY	FAO-ISO	Absent
254	BY	FAO-ISO	Native
255	BY	FAO-ISO	Native
256	BY	FAO-ISO	Native
257	BY	FAO-ISO	Absent
258	BY	FAO-ISO	Absent
259	BY	FAO-ISO	Native
260	BY	FAO-ISO	Native
261	BY	FAO-ISO	Native
262	BY	FAO-ISO	Absent
263	BY	FAO-ISO	Native
264	BY	FAO-ISO	Native
265	BY	FAO-ISO	Absent
266	BY	FAO-ISO	Native
267	BY	FAO-ISO	Native
268	BY	FAO-ISO	Native
269	BY	FAO-ISO	Absent
270	BY	FAO-ISO	Absent
271	BY	FAO-ISO	Absent
272	BY	FAO-ISO	Absent
273	BY	FAO-ISO	Native
274	BY	FAO-ISO	Absent
275	BY	FAO-ISO	Absent
276	BY	FAO-ISO	Native
277	BY	FAO-ISO	Native
278	BY	FAO-ISO	Native
279	BY	FAO-ISO	Native
280	BY	FAO-ISO	Absent
281	BY	FAO-ISO	Native
282	BY	FAO-ISO	Native
283	BY	FAO-ISO	Absent
284	BY	FAO-ISO	Absent
285	BY	FAO-ISO	Absent
286	BY	FAO-ISO	Absent
287	BY	FAO-ISO	Absent
288	BY	FAO-ISO	Native
289	BY	FAO-ISO	Absent
290	BY	FAO-ISO	Native
291	BY	FAO-ISO	Native
292	BY	FAO-ISO	Absent
293	BY	FAO-ISO	Migrant
294	BY	FAO-ISO	Absent
295	BY	FAO-ISO	Migrant
296	BY	FAO-ISO	Native
297	BY	FAO-ISO	Native
298	BY	FAO-ISO	Absent
299	BY	FAO-ISO	Absent
300	BY	FAO-ISO	Native
301	BY	FAO-ISO	Absent
302	BY	FAO-ISO	Native
303	BY	FAO-ISO	Native
304	BY	FAO-ISO	Native
305	BY	FAO-ISO	Absent
306	BY	FAO-ISO	Absent
307	BY	FAO-ISO	Native
308	BY	FAO-ISO	Absent
309	BY	FAO-ISO	Absent
310	BY	FAO-ISO	Native
311	BY	FAO-ISO	Absent
312	BY	FAO-ISO	Absent
313	BY	FAO-ISO	Native
314	BY	FAO-ISO	Absent
315	BY	FAO-ISO	Absent
316	BY	FAO-ISO	Native
317	BY	FAO-ISO	Absent
318	BY	FAO-ISO	Native
319	BY	FAO-ISO	Native
320	BY	FAO-ISO	Absent
321	BY	FAO-ISO	Absent
322	BY	FAO-ISO	Native
323	BY	FAO-ISO	Native
324	BY	FAO-ISO	Absent
325	BY	FAO-ISO	Absent
326	BY	FAO-ISO	Native
327	BY	FAO-ISO	Absent
328	BY	FAO-ISO	Absent
329	BY	FAO-ISO	Absent
330	BY	FAO-ISO	Absent
331	BY	FAO-ISO	Absent
332	BY	FAO-ISO	Absent
333	BY	FAO-ISO	Native
334	BY	FAO-ISO	Absent
335	BY	FAO-ISO	Absent
336	BY	FAO-ISO	Native
337	BY	FAO-ISO	Native
338	BY	FAO-ISO	Absent
339	BY	FAO-ISO	Absent
340	BY	FAO-ISO	Native
341	BY	FAO-ISO	Absent
342	BY	FAO-ISO	Absent
343	BY	FAO-ISO	Native
344	BY	FAO-ISO	Absent
345	BY	FAO-ISO	Absent
346	BY	FAO-ISO	Native
347	BY	FAO-ISO	Absent
348	BY	FAO-ISO	Absent
349	BY	FAO-ISO	Native
350	BY	FAO-ISO	Absent
351	BY	FAO-ISO	Absent
352	BY	FAO-ISO	Native
353	BY	FAO-ISO	Native
354	BY	FAO-ISO	Absent
355	BY	FAO-ISO	Native
356	BY	FAO-ISO	Absent
357	BY	FAO-ISO	Native
358	BY	FAO-ISO	Absent
359	BY	FAO-ISO	Absent
360	BY	FAO-ISO	Absent
361	BY	FAO-ISO	Native
362	BY	FAO-ISO	Absent
363	BY	FAO-ISO	Absent
364	BY	FAO-ISO	Absent
365	BY	FAO-ISO	Absent
366	BY	FAO-ISO	Absent
367	BY	FAO-ISO	Native
368	BY	FAO-ISO	Absent
369	BY	FAO-ISO	Absent
370	BY	FAO-ISO	Absent
371	BY	FAO-ISO	Absent
372	BY	FAO-ISO	Absent
373	BY	FAO-ISO	Absent
374	BY	FAO-ISO	Absent
375	BY	FAO-ISO	Absent
376	BY	FAO-ISO	Native
377	BY	FAO-ISO	Absent
378	BY	FAO-ISO	Absent
379	BY	FAO-ISO	Absent
380	BY	FAO-ISO	Absent
381	BY	FAO-ISO	Absent
382	BY	FAO-ISO	Absent
383	BY	FAO-ISO	Absent
384	BY	FAO-ISO	Native
385	BY	FAO-ISO	Absent
386	BY	FAO-ISO	Absent
387	BY	FAO-ISO	Absent
388	BY	FAO-ISO	Absent
389	BY	FAO-ISO	Absent
390	BY	FAO-ISO	Absent
391	BY	FAO-ISO	Absent
392	BY	FAO-ISO	Absent
393	BY	FAO-ISO	Absent
394	BY	FAO-ISO	Absent
395	BY	FAO-ISO	Native
396	BY	FAO-ISO	Absent
397	BY	FAO-ISO	Absent
398	BY	FAO-ISO	Absent
399	BY	FAO-ISO	Absent
400	BY	FAO-ISO	Absent
401	BY	FAO-ISO	Absent
402	BY	FAO-ISO	Absent
403	BY	FAO-ISO	Native
404	BY	FAO-ISO	Absent
405	BY	FAO-ISO	Absent
406	BY	FAO-ISO	Absent
407	BY	FAO-ISO	Absent
408	BY	FAO-ISO	Absent
409	BY	FAO-ISO	Absent
410	BY	FAO-ISO	Absent
411	BY	FAO-ISO	Absent
412	BY	FAO-ISO	Absent
413	BY	FAO-ISO	Absent
414	BY	FAO-ISO	Absent
415	BY	FAO-ISO	Absent
416	BY	FAO-ISO	Absent
417	BY	FAO-ISO	Absent
418	BY	FAO-ISO	Absent
419	BY	FAO-ISO	Absent
420	BY	FAO-ISO	Absent
421	BY	FAO-ISO	Absent
422	BY	FAO-ISO	Absent
423	BY	FAO-ISO	Absent
424	BY	FAO-ISO	Absent
425	BY	FAO-ISO	Absent
426	BY	FAO-ISO	Absent
427	BY	FAO-ISO	Native
428	BY	FAO-ISO	Absent
429	BY	FAO-ISO	Native
430	BY	FAO-ISO	Absent
431	BY	FAO-ISO	Absent
432	BY	FAO-ISO	Absent
433	BY	FAO-ISO	Native
434	BY	FAO-ISO	Absent
435	BY	FAO-ISO	Absent
436	BY	FAO-ISO	Absent
437	BY	FAO-ISO	Absent
438	BY	FAO-ISO	Absent
439	BY	FAO-ISO	Absent
440	BY	FAO-ISO	Absent
441	BY	FAO-ISO	Absent
442	BY	FAO-ISO	Absent
443	BY	FAO-ISO	Absent
444	BY	FAO-ISO	Absent
445	BY	FAO-ISO	Absent
446	BY	FAO-ISO	Absent
447	BY	FAO-ISO	Absent
448	BY	FAO-ISO	Absent
449	BY	FAO-ISO	Absent
450	BY	FAO-ISO	Absent
451	BY	FAO-ISO	Absent
452	BY	FAO-ISO	Absent
453	BY	FAO-ISO	Absent
454	BY	FAO-ISO	Absent
455	BY	FAO-ISO	Absent
456	BY	FAO-ISO	Absent
457	BY	FAO-ISO	Absent
458	BY	FAO-ISO	Absent
459	BY	FAO-ISO	Absent
460	BY	FAO-ISO	Absent
461	BY	FAO-ISO	Absent
462	BY	FAO-ISO	Absent
463	BY	FAO-ISO	Absent
464	BY	FAO-ISO	Absent
465	BY	FAO-ISO	Absent
466	BY	FAO-ISO	Absent
467	BY	FAO-ISO	Absent
468	BY	FAO-ISO	Absent
469	BY	FAO-ISO	Absent
470	BY	FAO-ISO	Native
471	BY	FAO-ISO	Absent
472	BY	FAO-ISO	Absent
473	BY	FAO-ISO	Absent
474	BY	FAO-ISO	Absent
475	BY	FAO-ISO	Absent
476	BY	FAO-ISO	Absent
477	BY	FAO-ISO	Absent
478	BY	FAO-ISO	Absent
479	BY	FAO-ISO	Absent
480	BY	FAO-ISO	Absent
481	BY	FAO-ISO	Extinct
482	BY	FAO-ISO	Native
483	BY	FAO-ISO	Absent
484	BY	FAO-ISO	Absent
485	BY	FAO-ISO	Absent
486	BY	FAO-ISO	Absent
487	BY	FAO-ISO	Absent
488	BY	FAO-ISO	Absent
489	BY	FAO-ISO	Absent
490	BY	FAO-ISO	Absent
491	BY	FAO-ISO	Absent
492	BY	FAO-ISO	Absent
493	BY	FAO-ISO	Absent
494	BY	FAO-ISO	Absent
495	BY	FAO-ISO	Absent
496	BY	FAO-ISO	Absent
1	BE	FAO-ISO	Native
2	BE	FAO-ISO	Absent
3	BE	FAO-ISO	Absent
4	BE	FAO-ISO	Native
5	BE	FAO-ISO	Absent
6	BE	FAO-ISO	Absent
7	BE	FAO-ISO	Absent
8	BE	FAO-ISO	Absent
9	BE	FAO-ISO	Absent
10	BE	FAO-ISO	Absent
11	BE	FAO-ISO	Absent
12	BE	FAO-ISO	Absent
13	BE	FAO-ISO	Absent
14	BE	FAO-ISO	Absent
15	BE	FAO-ISO	Absent
[truncated: 20,817 more rows]
